# Supplementary material for: The value co-creation mechanism of Public Cultural Services ecosystem in China based on "public value" theory
Source: PLoS One. 2025 Jan 15;20(1):e0315192. doi: 10.1371/journal.pone.0315192 (PMC11734939; doi:10.1371/journal.pone.0315192)
Supplement: S1 File — (CSV) [file pone.0315192.s001.csv]

region	year	GA	CN	PCS	LNGA	LNCN	LNPCS	dLNGA	dLNCN	dLNPCS	dGA	dCN	dPCS
Shanghai	2008	62.624475	1611.3533	0.19152835	4.1371562	7.3848297	-1.6527194
Shanghai	2009	8.1285068	1833.2027	0.15343198	2.0953772	7.5138198	-1.874498	-2.041779	0.1289902	-0.2217785	-54.49597	221.8494	-0.0380964
Shanghai	2010	80.879722	2067.4095	0.16224964	4.3929631	7.6340516	-1.8186191	2.297586	0.1202318	0.0558788	72.75121	234.2068	0.0088177
Shanghai	2011	102.61333	2295.5774	0.21264274	4.6309678	7.7387397	-1.5481418	0.2380047	0.104688	0.2704773	21.73361	228.168	0.0503931
Shanghai	2012	119.69321	2318.4621	0.20086959	4.7849318	7.7486593	-1.6050994	0.153964	0.0099197	-0.0569576	17.07988	22.88465	-0.0117731
Shanghai	2013	120.31209	1824.075	0.16606942	4.7900891	7.5088283	-1.7953494	0.0051573	-0.2398311	-0.19025	0.618886	-494.3871	-0.0348002
Shanghai	2014	134.82894	2143.5553	0.14436067	4.9040069	7.6702211	-1.9354404	0.1139178	0.1613928	-0.1400911	14.51685	319.4803	-0.0217087
Shanghai	2015	148.70749	2350.0582	0.17140129	5.0019812	7.7621954	-1.7637478	0.0979743	0.0919743	0.1716927	13.87854	206.5029	0.0270406
Shanghai	2016	171.11796	2626.8693	0.16778043	5.1423531	7.873548	-1.7850991	0.1403719	0.1113527	-0.0213513	22.41047	276.8111	-0.0036209
Shanghai	2017	177.95053	2993.6151	0.14357426	5.1815056	8.004237	-1.9409029	0.0391524	0.130689	-0.1558038	6.83257	366.7458	-0.0242062
Shanghai	2018	193.4004	2770.4086	0.1245798	5.2647627	7.9267501	-2.0828088	0.0832571	-0.0774869	-0.141906	15.44988	-223.2065	-0.0189945
Shanghai	2019	253.72027	2887.04	0.13434249	5.5362324	7.967987	-2.0073628	0.2714697	0.0412369	0.075446	60.31987	116.6314	0.0097627
Shanghai	2020	194.40193	1461.7755	0.09448915	5.2699278	7.2874071	-2.3592703	-0.2663046	-0.68058	-0.3519075	-59.31834	-1425.265	-0.0398533
Shanghai	2021	237.08718	1710.455	0.1184516	5.4684279	7.4445147	-2.1332508	0.1985001	0.1571076	0.2260195	42.68525	248.6795	0.0239625
Shanghai	2022	253.21084	1068.9547	0.10229025	5.5342225	6.9744365	-2.2799409	0.0657945	-0.4700782	-0.14669	16.12365	-641.5003	-0.0161613
Beijing	2008	83.647092	1470.1383	0.19703558	4.4266067	7.2931118	-1.6243709
Beijing	2009	74.768817	1614.815	0.16241565	4.3144009	7.3869757	-1.8175965	-0.1122058	0.0938639	-0.1932255	-8.878275	144.6767	-0.0346199
Beijing	2010	82.414373	1743.6476	0.15723746	4.4117599	7.4637345	-1.8499981	0.0973589	0.0767589	-0.0324017	7.645556	128.8326	-0.0051782
Beijing	2011	88.495553	1979.5723	0.16201893	4.4829523	7.5906361	-1.8200421	0.0711925	0.1269016	0.029956	6.08118	235.9247	0.0047815
Beijing	2012	110.07603	2299.4262	0.15352503	4.7011714	7.7404149	-1.8738917	0.218219	0.1497788	-0.0538495	21.58048	319.8539	-0.0084939
Beijing	2013	115.11529	2133.2112	0.12589222	4.7459342	7.6653837	-2.0723291	0.0447628	-0.0750312	-0.1984375	5.039259	-166.215	-0.0276328
Beijing	2014	114.87149	2336.653	0.10535607	4.743814	7.7564748	-2.2504095	-0.0021202	0.0910911	-0.1780804	-0.2438063	203.4418	-0.0205362
Beijing	2015	126.06581	2600.2018	0.12151539	4.8368041	7.8633443	-2.1077144	0.0929901	0.1068695	0.1426952	11.19433	263.5488	0.0161593
Beijing	2016	160.72802	2357.9191	0.13265222	5.0797136	7.7655348	-2.0200244	0.2429095	-0.0978095	0.0876899	34.6622	-242.2827	0.0111368
Beijing	2017	164.98268	2405.0624	0.12054179	5.1058405	7.7853311	-2.1157588	0.0261269	0.0197963	-0.0957343	4.254662	47.14326	-0.0121104
Beijing	2018	158.95073	2203.584	0.13186556	5.0685943	7.6978404	-2.0259724	-0.0372462	-0.0874907	0.0897864	-6.03195	-201.4784	0.0113238
Beijing	2019	216.75571	2288.9781	0.14799727	5.3787709	7.7358607	-1.9105614	0.3101767	0.0380203	0.1154109	57.80498	85.3941	0.0161317
Beijing	2020	211.52535	1227.2723	0.1466947	5.3543449	7.1125494	-1.9194017	-0.0244261	-0.6233114	-0.0088403	-5.230354	-1061.706	-0.0013026
Beijing	2021	200.79306	1377.2401	0.0985807	5.3022748	7.2278369	-2.3168798	-0.0520701	0.1152875	-0.3974781	-10.7323	149.9678	-0.048114
Beijing	2022	213.73042	1153.3267	0.08369863	5.3647155	7.0504058	-2.4805327	0.0624407	-0.177431	-0.1636529	12.93736	-223.9134	-0.0148821
Tianjin	2008	44.884354	763.98435	0.11271017	3.8040893	6.6385473	-2.1829356
Tianjin	2009	48.386808	880.31091	0.09833839	3.8792272	6.7802752	-2.3193408	0.0751379	0.1417278	-0.1364052	3.502454	116.3266	-0.0143718
Tianjin	2010	43.377983	1006.8998	0.186365	3.769952	6.9146314	-1.6800482	-0.1092752	0.1343563	0.6392926	-5.008825	126.5889	0.0880266
Tianjin	2011	55.626398	1180.2468	0.09189443	4.0186579	7.0734789	-2.3871148	0.2487059	0.1588475	-0.7070667	12.24841	173.347	-0.0944706
Tianjin	2012	57.534107	1225.2434	0.08863838	4.0523779	7.1108948	-2.4231903	0.0337201	0.0374159	-0.0360755	1.907709	44.99657	-0.0032561
Tianjin	2013	67.812766	848.65177	0.10364932	4.2167505	6.7436489	-2.266742	0.1643725	-0.3672459	0.1564484	10.27866	-376.5916	0.0150109
Tianjin	2014	85.840448	1006.8941	0.09762041	4.4524903	6.9146257	-2.3266687	0.2357399	0.1709768	-0.0599267	18.02768	158.2424	-0.0060289
Tianjin	2015	106.84086	1127.8451	0.10345998	4.6713405	7.0280641	-2.2685704	0.2188501	0.1134384	0.0580983	21.00041	120.951	0.0058396
Tianjin	2016	109.52737	1184.2184	0.1006561	4.6961745	7.0768382	-2.2960455	0.0248341	0.0487741	-0.0274751	2.686512	56.37326	-0.0028039
Tianjin	2017	132.5234	1350.0688	0.12531417	4.8867593	7.2079108	-2.0769314	0.1905848	0.1310726	0.2191141	22.99603	165.8504	0.0246581
Tianjin	2018	129.60882	1541.5143	0.13166291	4.8645208	7.3405205	-2.0275104	-0.0222384	0.1326097	0.049421	-2.914583	191.4455	0.0063487
Tianjin	2019	123.17834	1604.797	0.12011155	4.8136332	7.3807526	-2.1193344	-0.0508876	0.040232	-0.091824	-6.430482	63.28272	-0.0115514
Tianjin	2020	96.086518	847.29971	0.11605758	4.565249	6.7420545	-2.1536688	-0.2483842	-0.6386981	-0.0343345	-27.09182	-757.4973	-0.004054
Tianjin	2021	98.414421	1107.5871	0.10870302	4.5891873	7.0099392	-2.2191357	0.0239383	0.2678847	-0.0654669	2.327903	260.2874	-0.0073546
Tianjin	2022	105.28292	917.38298	0.10053176	4.6566512	6.821525	-2.2972816	0.0674639	-0.1884141	-0.0781458	6.868504	-190.2041	-0.0081713
Shandong	2008	12.404163	550.58095	0.04392447	2.5180321	6.310974	-3.1252837
Shandong	2009	13.44868	574.10061	0.04511281	2.598881	6.3528047	-3.0985891	0.0808488	0.0418307	0.0266946	1.044517	23.51966	0.0011883
Shandong	2010	14.484355	607.42091	0.03559507	2.6730691	6.409222	-3.3355482	0.0741882	0.0564173	-0.2369591	1.035675	33.3203	-0.0095177
Shandong	2011	18.149095	685.59626	0.04947233	2.8986207	6.5302889	-3.0063418	0.2255515	0.1210669	0.3292064	3.664739	78.17535	0.0138773
Shandong	2012	21.305933	741.84342	0.04621142	3.0589856	6.6091382	-3.0745282	0.1603649	0.0788493	-0.0681865	3.156839	56.24715	-0.0032609
Shandong	2013	25.276934	440.64371	0.05048125	3.2298923	6.0882366	-2.9861534	0.1709067	-0.5209016	0.0883749	3.971001	-301.1997	0.0042698
Shandong	2014	25.850224	556.87402	0.05443911	3.2523193	6.322339	-2.9106725	0.022427	0.2341024	0.0754808	0.5732902	116.2303	0.0039579
Shandong	2015	30.384148	675.23617	0.05417718	3.413921	6.5150625	-2.9154955	0.1616017	0.1927235	-0.004823	4.533923	118.3622	-0.0002619
Shandong	2016	32.184899	755.52993	0.0542839	3.4714974	6.6274194	-2.9135275	0.0575764	0.1123569	0.001968	1.800752	80.29375	0.0001067
Shandong	2017	38.694508	704.17993	0.053463	3.6556977	6.5570339	-2.9287654	0.1842003	-0.0703855	-0.0152379	6.509609	-51.35001	-0.0008209
Shandong	2018	41.983924	769.55868	0.05417414	3.7372868	6.6458172	-2.9155515	0.0815891	0.0887833	0.0132139	3.289416	65.37875	0.0007111
Shandong	2019	44.717	839.16283	0.05644591	3.8003537	6.7324048	-2.8744724	0.063067	0.0865876	0.0410791	2.733076	69.60416	0.0022718
Shandong	2020	49.493458	841.057	0.07294373	3.9018405	6.7346594	-2.6180669	0.1014868	0.0022547	0.2564055	4.776458	1.894166	0.0164978
Shandong	2021	52.129007	995.01703	0.06339091	3.9537215	6.9027599	-2.7584348	0.051881	0.1681004	-0.1403679	2.635549	153.96	-0.0095528
Shandong	2022	55.399136	783.21009	0.07250979	4.014564	6.663401	-2.6240337	0.0608425	-0.2393589	0.1344011	3.27013	-211.8069	0.0091189
Guangdong	2008	20.540989	870.39723	0.1172342	3.0224223	6.7689497	-2.1435816
Guangdong	2009	22.327641	990.03657	0.08441072	3.1058254	6.8977419	-2.4720609	0.0834031	0.1287922	-0.3284793	1.786652	119.6393	-0.0328235
Guangdong	2010	25.853845	1136.6265	0.05833699	3.2524593	7.03582	-2.8415189	0.146634	0.1380781	-0.369458	3.526205	146.59	-0.0260737
Guangdong	2011	31.365656	1279.3629	0.08815426	3.4457135	7.1541175	-2.428667	0.1932542	0.1182975	0.412852	5.511811	142.7364	0.0298173
Guangdong	2012	34.832714	1412.8066	0.07259993	3.550557	7.2533335	-2.6227913	0.1048435	0.099216	-0.1941244	3.467058	133.4437	-0.0155543
Guangdong	2013	37.231056	883.69517	0.06317594	3.6171432	6.7841122	-2.7618318	0.0665862	-0.4692214	-0.1390405	2.398341	-529.1115	-0.009424
Guangdong	2014	39.36461	1028.0844	0.063873	3.6728672	6.9354526	-2.7508585	0.0557239	0.1513404	0.0109733	2.133554	144.3893	0.0006971
Guangdong	2015	46.177171	1161.9382	0.06643988	3.8324855	7.0578447	-2.7114578	0.1596184	0.1223921	0.0394007	6.812561	133.8537	0.0025669
Guangdong	2016	55.17039	1177.8841	0.0634997	4.0104264	7.071475	-2.7567201	0.1779409	0.0136303	-0.0452622	8.993219	15.94597	-0.0029402
Guangdong	2017	67.073058	1236.921	0.06595173	4.2057824	7.1203805	-2.7188321	0.1953561	0.0489055	0.037888	11.90267	59.03685	0.002452
Guangdong	2018	80.554017	1144.2097	0.06542391	4.388928	7.0424695	-2.7268675	0.1831455	-0.077911	-0.0080354	13.48096	-92.71127	-0.0005278
Guangdong	2019	81.944431	1258.091	0.08315739	4.4060413	7.1373507	-2.4870202	0.0171134	0.0948813	0.2398473	1.390414	113.8813	0.0177335
Guangdong	2020	87.709125	809.92627	0.06392727	4.4740259	6.6969432	-2.7500093	0.0679846	-0.4404075	-0.2629891	5.764694	-448.1647	-0.0192301
Guangdong	2021	91.04076	855.44185	0.06258884	4.5113073	6.7516181	-2.7711683	0.0372814	0.0546749	-0.021159	3.331635	45.51558	-0.0013384
Guangdong	2022	96.891537	802.86874	0.05225342	4.5735922	6.6881912	-2.9516499	0.0622849	-0.0634269	-0.1804817	5.850777	-52.57311	-0.0103354
Jiangsu	2008	17.838573	895.44092	0.08642194	2.8813631	6.7973162	-2.4485137
Jiangsu	2009	20.027529	988.25008	0.10001484	2.9971078	6.8959358	-2.3024367	0.1157447	0.0986195	0.146077	2.188956	92.80917	0.0135929
Jiangsu	2010	20.729826	1146.4197	0.08912075	3.0315735	7.0443991	-2.4177631	0.0344658	0.1484633	-0.1153265	0.7022971	158.1696	-0.0108941
Jiangsu	2011	28.436246	1444.7455	0.09461631	3.3476646	7.2756885	-2.3579254	0.3160911	0.2312894	0.0598377	7.70642	298.3258	0.0054956
Jiangsu	2012	36.668966	1676.8355	0.09880871	3.6019308	7.4246637	-2.3145695	0.2542662	0.1489752	0.0433559	8.232719	232.09	0.0041924
Jiangsu	2013	45.053345	1164.5542	0.1142038	3.8078472	7.0600936	-2.1697707	0.2059164	-0.3645701	0.1447988	8.384379	-512.2814	0.0153951
Jiangsu	2014	41.538462	1236.1102	0.1026167	3.7266198	7.1197248	-2.2767546	-0.0812274	0.0596311	-0.1069839	-3.514883	71.55598	-0.0115871
Jiangsu	2015	48.516777	1314.0383	0.09962791	3.8819097	7.1808603	-2.3063129	0.1552899	0.0611356	-0.0295583	6.978315	77.9281	-0.0029888
Jiangsu	2016	56.175158	1367.996	0.09737908	4.0284746	7.2211022	-2.3291438	0.146565	0.0402419	-0.0228309	7.658381	53.95778	-0.0022488
Jiangsu	2017	68.631604	1467.989	0.08901054	4.2287531	7.2916487	-2.4190005	0.2002785	0.0705465	-0.0898566	12.45645	99.99292	-0.0083685
Jiangsu	2018	73.456784	1155.1894	0.07505848	4.2966973	7.0520196	-2.5894877	0.0679441	-0.2396291	-0.1704872	4.825181	-312.7996	-0.0139521
Jiangsu	2019	85.077341	1187.4532	0.0703444	4.4435607	7.0795661	-2.6543521	0.1468635	0.0275465	-0.0648644	11.62056	32.26381	-0.0047141
Jiangsu	2020	101.52224	720.46696	0.11052457	4.6202779	6.5798996	-2.2025174	0.1767171	-0.4996665	0.4518347	16.4449	-466.9862	0.0401802
Jiangsu	2021	102.4749	875.71878	0.09681838	4.6296179	6.775045	-2.3349184	0.00934	0.1951455	-0.132401	0.9526605	155.2518	-0.0137062
Jiangsu	2022	108.70053	817.97205	0.09024591	4.6885967	6.7068282	-2.405217	0.0589788	-0.0682168	-0.0702986	6.225636	-57.74673	-0.0065725
Hebei	2008	7.3607097	379.86554	0.04919876	1.9961564	5.9398174	-3.0118869
Hebei	2009	9.5982371	419.97468	0.04733975	2.2615794	6.0401944	-3.050405	0.2654231	0.1003771	-0.038518	2.237527	40.10914	-0.001859
Hebei	2010	9.7730053	422.64495	0.0398909	2.279624	6.0465325	-3.2216071	0.0180446	0.0063381	-0.1712022	0.1747681	2.670274	-0.0074489
Hebei	2011	12.86615	481.84562	0.04107819	2.5545999	6.1776238	-3.1922779	0.2749758	0.1310913	0.0293292	3.093145	59.20066	0.0011873
Hebei	2012	15.798403	528.07279	0.04954061	2.7599088	6.2692341	-3.0049625	0.205309	0.0916104	0.1873154	2.932252	46.22717	0.0084624
Hebei	2013	17.532245	384.30439	0.05084344	2.8640417	5.9514349	-2.9790041	0.1041329	-0.3177992	0.0259584	1.733842	-143.7684	0.0013028
Hebei	2014	19.63007	459.39426	0.04509687	2.9770626	6.1299088	-3.0989425	0.1130208	0.1784739	-0.1199384	2.097825	75.08987	-0.0057466
Hebei	2015	25.234581	587.16113	0.04553993	3.2282153	6.3752993	-3.0891657	0.2511528	0.2453905	0.0097767	5.604512	127.7669	0.0004431
Hebei	2016	25.074169	596.94729	0.0471339	3.2218382	6.3918288	-3.0547627	-0.0063771	0.0165295	0.034403	-0.1604118	9.786165	0.001594
Hebei	2017	33.99838	659.95873	0.04212721	3.5263129	6.4921773	-3.1670614	0.3044747	0.1003485	-0.1122987	8.924211	63.01143	-0.0050067
Hebei	2018	36.410315	676.79104	0.03799967	3.5948521	6.5173626	-3.2701777	0.0685392	0.0251853	-0.1031163	2.411935	16.83232	-0.0041275
Hebei	2019	40.011414	718.33916	0.04291014	3.6891648	6.5769418	-3.1486472	0.0943126	0.0595792	0.1215305	3.601099	41.54811	0.0049105
Hebei	2020	47.411977	513.53006	0.03611927	3.8588749	6.2413086	-3.3209288	0.1697101	-0.3356332	-0.1722816	7.400564	-204.8091	-0.0067909
Hebei	2021	48.350027	450.97323	0.04553202	3.8784668	6.111408	-3.0893394	0.0195919	-0.1299006	0.2315894	0.9380494	-62.55684	0.0094128
Hebei	2022	51.541494	487.15526	0.04868648	3.9423872	6.1885829	-3.0223539	0.0639204	0.0771749	0.0669855	3.191467	36.18203	0.0031545
Zhejiang	2008	36.291635	902.5142	0.09684886	3.5915873	6.8051844	-2.3346036
Zhejiang	2009	39.935936	999.92955	0.13506806	3.6872766	6.9076848	-2.0019765	0.0956893	0.1025004	0.3326271	3.644302	97.41535	0.0382192
Zhejiang	2010	44.428493	1155.2038	0.12213552	3.793881	7.0520321	-2.102624	0.1066044	0.1443473	-0.1006475	4.492557	155.2743	-0.0129325
Zhejiang	2011	51.812388	1243.1876	0.14550641	3.9476293	7.125434	-1.9275352	0.1537483	0.0734019	0.1750889	7.383895	87.9838	0.0233709
Zhejiang	2012	62.813369	1303.1397	0.13461398	4.1401679	7.1725318	-2.005344	0.1925387	0.0470978	-0.0778088	11.00098	59.95213	-0.0108924
Zhejiang	2013	62.275069	891.36729	0.13263708	4.1315612	6.7927566	-2.0201386	-0.0086068	-0.3797753	-0.0147946	-0.5382994	-411.7725	-0.0019769
Zhejiang	2014	64.375891	943.64204	0.136983	4.1647392	6.8497469	-1.9878985	0.033178	0.0569903	0.0322401	2.100822	52.27475	0.0043459
Zhejiang	2015	81.57477	1118.6474	0.16422672	4.40152	7.0198755	-1.8065073	0.2367808	0.1701286	0.1813911	17.19888	175.0053	0.0272437
Zhejiang	2016	89.676548	1250.4976	0.15948688	4.4962093	7.1312969	-1.8357936	0.0946893	0.1114213	-0.0292863	8.101778	131.8503	-0.0047398
Zhejiang	2017	96.186386	1237.5898	0.15851701	4.5662878	7.120921	-1.8418934	0.0700785	-0.0103758	-0.0060998	6.509838	-12.90784	-0.0009699
Zhejiang	2018	106.60561	1309.6938	0.18119372	4.6691361	7.1775487	-1.7081885	0.1028483	0.0566276	0.1337048	10.41923	72.10404	0.0226767
Zhejiang	2019	125.32643	1434.1655	0.17037826	4.8309218	7.2683384	-1.7697342	0.1617856	0.0907898	-0.0615457	18.72082	124.4717	-0.0108155
Zhejiang	2020	131.46985	903.58776	0.141961	4.8787776	6.8063732	-1.9522029	0.0478558	-0.4619652	-0.1824687	6.14342	-530.5778	-0.0284173
Zhejiang	2021	160.34954	994.30954	0.15646008	5.0773561	6.9020486	-1.8549544	0.1985785	0.0956753	0.0972485	28.87969	90.72179	0.0144991
Zhejiang	2022	169.33321	1007.0568	0.22866764	5.1318684	6.9147873	-1.4754857	0.0545124	0.0127387	0.3794687	8.98367	12.74722	0.0722076
Hainan	2008	26.161593	376.16511	0.03435223	3.2642924	5.9300282	-3.3710883
Hainan	2009	29.659722	393.83064	0.06267508	3.38979	5.975921	-2.7697914	0.1254976	0.0458928	0.601297	3.49813	17.66553	0.0283228
Hainan	2010	31.479862	420.14614	0.05569308	3.449348	6.0406026	-2.8878993	0.0595581	0.0646817	-0.1181079	1.82014	26.31551	-0.006982
Hainan	2011	41.906742	401.98584	0.06692672	3.7354467	5.9964169	-2.704157	0.2860987	-0.0441857	0.1837423	10.42688	-18.1603	0.0112336
Hainan	2012	62.867033	505.52879	0.05169823	4.1410219	6.225605	-2.9623316	0.4055752	0.2291881	-0.2581747	20.96029	103.5429	-0.0152285
Hainan	2013	67.663043	367.1137	0.05972467	4.2145401	5.9056716	-2.8180101	0.0735182	-0.3199334	0.1443216	4.79601	-138.4151	0.0080264
Hainan	2014	64.755342	373.58654	0.04488931	4.1706162	5.9231497	-3.1035556	-0.0439239	0.0174781	-0.2855455	-2.907701	6.472843	-0.0148354
Hainan	2015	60.859259	397.68317	0.04108481	4.108564	5.9856556	-3.1921168	-0.0620522	0.062506	-0.0885612	-3.896083	24.09664	-0.0038045
Hainan	2016	73.358412	429.65674	0.07556634	4.2953572	6.0629866	-2.5827443	0.1867932	0.077331	0.6093724	12.49915	31.97357	0.0344815
Hainan	2017	93.359053	474.80247	0.05657749	4.5364528	6.1628989	-2.8721441	0.2410957	0.0999123	-0.2893997	20.00064	45.14573	-0.0189888
Hainan	2018	72.455193	553.86273	0.07000656	4.2829683	6.3169169	-2.6591663	-0.2534845	0.154018	0.2129778	-20.90386	79.06026	0.0134291
Hainan	2019	84.671357	531.89487	0.10299371	4.4387774	6.2764459	-2.2730874	0.155809	-0.040471	0.3860789	12.21616	-21.96786	0.0329871
Hainan	2020	81.846838	366.96581	0.08941687	4.4048497	5.9052687	-2.4144459	-0.0339277	-0.3711772	-0.1413585	-2.824519	-164.9291	-0.0135768
Hainan	2021	66.109804	419.64412	0.06840711	4.1913171	6.039407	-2.6822786	-0.2135326	0.1341383	-0.2678327	-15.73703	52.67831	-0.0210098
Hainan	2022	69.730072	345.49143	0.04380753	4.2446317	5.8449678	-3.1279495	0.0533146	-0.1944392	-0.445671	3.620268	-74.15269	-0.0245996
Fujian	2008	18.49684	589.83215	0.12004556	2.9175999	6.379838	-2.1198839
Fujian	2009	24.431533	689.38031	0.09635568	3.1958746	6.5357931	-2.339709	0.2782747	0.1559551	-0.219825	5.934693	99.54816	-0.0236899
Fujian	2010	27.580558	872.52128	0.18921286	3.3171111	6.771387	-1.6648827	0.1212365	0.235594	0.6748263	3.149025	183.141	0.0928572
Fujian	2011	28.445825	938.59662	0.14090679	3.3480014	6.8443858	-1.9596566	0.0308903	0.0729988	-0.294774	0.8652667	66.07533	-0.0483061
Fujian	2012	33.080448	1030.1182	0.08940198	3.4989424	6.9374288	-2.4146124	0.150941	0.093043	-0.4549558	4.634623	91.52158	-0.0515048
Fujian	2013	37.322265	674.47995	0.09473959	3.6195901	6.5139419	-2.3566233	0.1206477	-0.4234869	0.0579891	4.241817	-355.6382	0.0053376
Fujian	2014	37.547022	735.88474	0.08368399	3.6255941	6.6010735	-2.4807077	0.006004	0.0871316	-0.1240844	0.2247564	61.40479	-0.0110556
Fujian	2015	47.068775	835.6755	0.07227413	3.8516098	6.7282404	-2.627289	0.2260158	0.1271669	-0.1465814	9.521753	99.79076	-0.0114099
Fujian	2016	53.72759	807.94761	0.07648606	3.9839266	6.6944972	-2.5706467	0.1323168	-0.0337432	0.0566423	6.658814	-27.72789	0.0042119
Fujian	2017	59.758918	776.27132	0.12095655	4.0903184	6.6545021	-2.1123239	0.1063918	-0.0399951	0.4583229	6.031328	-31.67629	0.0444705
Fujian	2018	68.407407	810.66479	0.09551562	4.2254811	6.6978546	-2.3484655	0.1351627	0.0433525	-0.2361416	8.64849	34.39347	-0.0254409
Fujian	2019	73.946338	835.41378	0.07348265	4.3033397	6.7279271	-2.6107059	0.0778586	0.0300725	-0.2622404	5.53893	24.74899	-0.022033
Fujian	2020	80.684451	504.32124	0.06128244	4.3905459	6.2232135	-2.792262	0.0872062	-0.5047137	-0.181556	6.738113	-331.0925	-0.0122002
Fujian	2021	72.929544	666.84961	0.05788618	4.2894938	6.5025645	-2.8492766	-0.1010521	0.2793511	-0.0570147	-7.754907	162.5284	-0.0033963
Fujian	2022	77.432682	686.19391	0.06520681	4.3494089	6.5311603	-2.7301914	0.0599151	0.0285957	0.1190852	4.503138	19.34431	0.0073206
Liaoning	2008	19.275087	440.42046	0.08514853	2.9588134	6.0877299	-2.4633581
Liaoning	2009	23.92352	505.27662	0.14725395	3.1748621	6.225106	-1.9155967	0.2160486	0.1373762	0.5477614	4.648433	64.85616	0.0621054
Liaoning	2010	25.926857	663.81682	0.06212245	3.2552794	6.4980062	-2.7786478	0.0804173	0.2729002	-0.8630511	2.003337	158.5402	-0.0851315
Liaoning	2011	24.949989	746.39484	0.07063589	3.2168734	6.6152547	-2.6502169	-0.038406	0.1172485	0.1284309	-0.9768686	82.57802	0.0085134
Liaoning	2012	33.632686	865.59438	0.12084512	3.5154984	6.7634164	-2.1132456	0.298625	0.1481617	0.5369713	8.682697	119.1995	0.0502092
Liaoning	2013	31.867583	660.93897	0.07189961	3.4615893	6.4936615	-2.6324845	-0.0539091	-0.2697549	-0.5192389	-1.765103	-204.6554	-0.0489455
Liaoning	2014	33.97453	812.78196	0.06558326	3.5256111	6.7004629	-2.7244347	0.0640218	0.2068014	-0.0919502	2.106946	151.843	-0.0063163
Liaoning	2015	38.129322	876.8083	0.06727813	3.6409836	6.7762884	-2.6989201	0.1153725	0.0758255	0.0255146	4.154793	64.02634	0.0016949
Liaoning	2016	44.880055	1013.0602	0.06857941	3.8039935	6.920731	-2.6797629	0.1630099	0.1444426	0.0191572	6.750733	136.252	0.0013013
Liaoning	2017	49.263915	1050.1169	0.06122292	3.8971919	6.9566568	-2.7932337	0.0931984	0.0359258	-0.1134708	4.383859	37.05663	-0.0073565
Liaoning	2018	39.242368	1149.8089	0.06476417	3.669757	7.047351	-2.7370028	-0.2274349	0.0906942	0.0562309	-10.02155	99.69197	0.0035413
Liaoning	2019	48.169278	1112.7445	0.06146025	3.8747214	7.0145848	-2.7893647	0.2049644	-0.0327662	-0.0523619	8.926909	-37.06434	-0.0033039
Liaoning	2020	42.114924	611.98038	0.05580133	3.7404022	6.4167002	-2.8859577	-0.1343193	-0.5978845	-0.096593	-6.054354	-500.7641	-0.0056589
Liaoning	2021	44.543627	812.14682	0.04877751	3.7964691	6.6996811	-3.020486	0.0560669	0.2829809	-0.1345284	2.428704	200.1664	-0.0070238
Liaoning	2022	47.666011	633.37422	0.04416184	3.8642186	6.4510614	-3.1198942	0.0677495	-0.2486197	-0.0994081	3.122384	-178.7726	-0.0046157
Jilin	2008	19.981346	423.60362	0.07082197	2.9947991	6.0487982	-2.647586
Jilin	2009	29.909124	371.41456	0.05876306	3.3981636	5.9173189	-2.8342419	0.4033644	-0.1314793	-0.1866558	9.927778	-52.18906	-0.0120589
Jilin	2010	32.882053	521.42811	0.15193556	3.492927	6.2565714	-1.8842988	0.0947634	0.3392526	0.9499431	2.972929	150.0135	0.0931725
Jilin	2011	34.145688	602.24661	0.05886618	3.5306363	6.400667	-2.8324886	0.0377093	0.1440956	-0.9481898	1.263635	80.81849	-0.0930694
Jilin	2012	35.197183	689.88202	0.05287552	3.5609661	6.5365206	-2.9398147	0.0303297	0.1358536	-0.1073262	1.051495	87.63542	-0.0059907
Jilin	2013	41.814468	490.16852	0.05755725	3.7332424	6.1947492	-2.8549753	0.1722763	-0.3417714	0.0848395	6.617285	-199.7135	0.0046817
Jilin	2014	51.484103	596.83009	0.05431827	3.9412731	6.3916325	-2.9128947	0.2080307	0.1968832	-0.0579194	9.669635	106.6616	-0.003239
Jilin	2015	59.864141	639.14409	0.05655908	4.0920777	6.4601299	-2.8724695	0.1508046	0.0684974	0.0404251	8.380038	42.314	0.0022408
Jilin	2016	62.301909	685.70121	0.05698902	4.1319921	6.530442	-2.8648966	0.0399144	0.0703121	0.007573	2.437768	46.55712	0.0004299
Jilin	2017	70.461599	689.77332	0.05759888	4.2550679	6.536363	-2.8542521	0.1230758	0.005921	0.0106445	8.159691	4.07211	0.0006099
Jilin	2018	87.045491	717.46087	0.04393704	4.4664309	6.5757184	-3.1249976	0.211363	0.0393554	-0.2707455	16.58389	27.68755	-0.0136618
Jilin	2019	106.27165	707.17708	0.04745027	4.6659986	6.5612811	-3.0480732	0.1995677	-0.0144373	0.0769245	19.22616	-10.28379	0.0035132
Jilin	2020	86.673197	457.54281	0.04096953	4.4621447	6.1258705	-3.1949266	-0.2038539	-0.4354106	-0.1468534	-19.59845	-249.6343	-0.0064807
Jilin	2021	84.885053	542.09768	0.04451641	4.441298	6.2954462	-3.1118974	-0.0208467	0.1695758	0.0830292	-1.788145	84.55488	0.0035469
Jilin	2022	91.18455	450.20801	0.04027043	4.5128855	6.1097097	-3.2121379	0.0715875	-0.1857365	-0.1002405	6.299498	-91.88968	-0.004246
Anhui	2008	8.3005705	388.73178	0.10868017	2.1163242	5.9628896	-2.2193459
Anhui	2009	11.091992	428.03662	0.10442719	2.4062234	6.0592087	-2.2592652	0.2898991	0.0963191	-0.0399192	2.791421	39.30483	-0.004253
Anhui	2010	12.894578	544.10447	0.0906808	2.5568069	6.2991413	-2.4004097	0.1505835	0.2399325	-0.1411445	1.802586	116.0678	-0.0137464
Anhui	2011	15.302579	590.39709	0.08732445	2.7280214	6.3807953	-2.4381248	0.1712145	0.0816541	-0.0377151	2.408001	46.29262	-0.0033563
Anhui	2012	15.105888	663.11673	0.10258446	2.7150846	6.496951	-2.2770688	-0.0129367	0.1161557	0.161056	-0.1966904	72.71964	0.01526
Anhui	2013	18.560621	316.64623	0.08501905	2.9210422	5.7577851	-2.4648799	0.2059576	-0.7391659	-0.1878111	3.454733	-346.4705	-0.0175654
Anhui	2014	19.998833	363.7752	0.09051577	2.9956739	5.8965361	-2.4022312	0.0746317	0.138751	0.0626487	1.438212	47.12898	0.0054967
Anhui	2015	24.330727	432.01341	0.09290503	3.19174	6.0684566	-2.3761775	0.1960661	0.1719205	0.0260537	4.331894	68.2382	0.0023893
Anhui	2016	29.107078	544.63003	0.10759794	3.3709814	6.3001067	-2.2293537	0.1792413	0.2316501	0.1468238	4.776351	112.6166	0.0146929
Anhui	2017	30.215948	583.60218	0.10000612	3.4083699	6.3692196	-2.3025239	0.0373885	0.0691128	-0.0731702	1.108871	38.97215	-0.0075918
Anhui	2018	32.681698	588.82984	0.12874122	3.4868152	6.3781372	-2.049951	0.0784454	0.0089177	0.252573	2.46575	5.227659	0.0287351
Anhui	2019	35.909718	651.54225	0.08144248	3.5810079	6.4793422	-2.5078583	0.0941927	0.101205	-0.4579073	3.228019	62.71241	-0.0472987
Anhui	2020	36.864046	482.22835	0.0841256	3.6072367	6.1784178	-2.4754443	0.0262288	-0.3009245	0.032414	0.9543282	-169.3139	0.0026831
Anhui	2021	37.436774	568.05276	0.08019357	3.6226535	6.3422143	-2.5233119	0.0154168	0.1637965	-0.0478676	0.5727282	85.8244	-0.003932
Anhui	2022	39.667009	535.89533	0.10240695	3.6805198	6.2839389	-2.2788007	0.0578663	-0.0582754	0.2445112	2.230235	-32.15742	0.0222134
Shanxi	2008	21.625916	421.48734	0.13896311	3.0738924	6.0437897	-1.9735468
Shanxi	2009	20.109425	465.46306	0.10856376	3.0011886	6.1430327	-2.2204176	-0.0727038	0.099243	-0.2468708	-1.516491	43.97572	-0.0303993
Shanxi	2010	21.824287	517.09952	0.09233088	3.0830234	6.2482354	-2.3823767	0.0818348	0.1052026	-0.1619591	1.714861	51.63647	-0.0162329
Shanxi	2011	31.402021	571.96244	0.08770797	3.4468723	6.3490733	-2.4337425	0.3638489	0.100838	-0.0513658	9.577735	54.86291	-0.0046229
Shanxi	2012	37.265502	646.02041	0.0968306	3.618068	6.4708311	-2.3347923	0.1711957	0.1217578	0.0989502	5.863481	74.05797	0.0091226
Shanxi	2013	39.902405	363.95564	0.10235718	3.6864366	5.897032	-2.2792868	0.0683686	-0.5737991	0.0555054	2.636903	-282.0648	0.0055266
Shanxi	2014	39.943027	505.15204	0.09049657	3.6874541	6.2248595	-2.4024433	0.0010175	0.3278275	-0.1231565	0.0406227	141.1964	-0.0118606
Shanxi	2015	51.721228	576.45305	0.09588081	3.9458683	6.3568939	-2.3446494	0.2584142	0.1320345	0.0577939	11.7782	71.30102	0.0053842
Shanxi	2016	56.294252	585.27718	0.09067753	4.0305924	6.3720855	-2.4004457	0.0847241	0.0151916	-0.0557962	4.573024	8.824122	-0.0052033
Shanxi	2017	63.388319	688.0263	0.09239189	4.1492796	6.5338271	-2.3817161	0.1186872	0.1617415	0.0187296	7.094068	102.7491	0.0017144
Shanxi	2018	66.676185	672.08127	0.09793679	4.1998478	6.5103793	-2.323433	0.0505682	-0.0234478	0.0582831	3.287866	-15.94503	0.0055449
Shanxi	2019	80.726051	733.35894	0.13322876	4.3910613	6.5976353	-2.0156876	0.1912135	0.087256	0.3077454	14.04987	61.27767	0.035292
Shanxi	2020	78.654155	427.55725	0.08545108	4.3650605	6.0580882	-2.4598112	-0.0260009	-0.5395471	-0.4441236	-2.071896	-305.8017	-0.0477777
Shanxi	2021	82.35431	481.40086	0.11008403	4.4110308	6.1767003	-2.2065113	0.0459703	0.1186121	0.2532999	3.700156	53.84361	0.0246329
Shanxi	2022	87.435153	430.98546	0.07473186	4.4708974	6.0660744	-2.5938487	0.0598666	-0.110626	-0.3873374	5.080842	-50.4154	-0.0353522
Jiangxi	2008	10.306591	368.98409	0.04258647	2.3327836	5.9107535	-3.1562187
Jiangxi	2009	15.068141	422.40456	0.05100041	2.7125826	6.0459635	-2.9759216	0.379799	0.13521	0.1802971	4.76155	53.42047	0.0084139
Jiangxi	2010	16.450247	470.65258	0.04155676	2.8003405	6.1541202	-3.180695	0.0877578	0.1081567	-0.2047734	1.382106	48.24802	-0.0094436
Jiangxi	2011	15.56616	547.80018	0.05324373	2.7450993	6.3059106	-2.9328752	-0.0552411	0.1517904	0.2478198	-0.8840865	77.1476	0.011687
Jiangxi	2012	17.823464	625.18402	0.06563602	2.8805158	6.438046	-2.7236307	0.1354164	0.1321355	0.2092446	2.257304	77.38384	0.0123923
Jiangxi	2013	20.047587	395.30373	0.06807237	2.9981088	5.9796544	-2.6871838	0.117593	-0.4583916	0.0364469	2.224123	-229.8803	0.0024364
Jiangxi	2014	23.151116	505.40089	0.06281277	3.142043	6.225352	-2.7675969	0.1439342	0.2456976	-0.0804131	3.103529	110.0972	-0.0052596
Jiangxi	2015	28.33757	586.09846	0.05409701	3.3441885	6.3734878	-2.9169765	0.2021455	0.1481358	-0.1493795	5.186454	80.69757	-0.0087158
Jiangxi	2016	28.679715	576.98981	0.05225778	3.3561901	6.3578246	-2.9515665	0.0120016	-0.0156632	-0.0345901	0.3421456	-9.108648	-0.0018392
Jiangxi	2017	33.829084	621.07723	0.05306703	3.5213209	6.4314554	-2.9361994	0.1651308	0.0736308	0.0153671	5.149369	44.08742	0.0008093
Jiangxi	2018	35.333703	698.04146	0.05090838	3.5648373	6.5482785	-2.9777278	0.0435163	0.1168231	-0.0415284	1.504618	76.96423	-0.0021587
Jiangxi	2019	51.905447	631.59043	0.05364323	3.9494237	6.4482411	-2.9254	0.3845865	-0.1000374	0.0523278	16.57174	-66.45103	0.0027349
Jiangxi	2020	50.899314	473.23804	0.05491297	3.9298494	6.1595985	-2.9020057	-0.0195743	-0.2886426	0.0233944	-1.006133	-158.3524	0.0012697
Jiangxi	2021	59.264335	540.23203	0.0773331	4.0820077	6.2919987	-2.5596332	0.1521582	0.1324002	0.3423725	8.365021	66.994	0.0224201
Jiangxi	2022	62.785825	522.48807	0.05725255	4.1397293	6.2586022	-2.8602831	0.0577216	-0.0333966	-0.3006499	3.52149	-17.74396	-0.0200806
Henan	2008	8.2546399	326.15622	0.05033643	2.1107755	5.7873765	-2.9890262
Henan	2009	9.6596395	360.87472	0.05116076	2.2679563	5.8885309	-2.9727824	0.1571809	0.1011544	0.0162439	1.405	34.7185	0.0008243
Henan	2010	10.116215	439.26941	0.04116585	2.3141396	6.0851129	-3.1901461	0.0461832	0.196582	-0.2173638	0.4565753	78.39468	-0.0099949
Henan	2011	12.94155	501.23793	0.05547009	2.560443	6.2170809	-2.8919113	0.2463035	0.131968	0.2982349	2.825335	61.96852	0.0143042
Henan	2012	15.782732	609.01857	0.04852539	2.7589164	6.4118488	-3.0256682	0.1984734	0.1947678	-0.1337569	2.841182	107.7806	-0.0069447
Henan	2013	16.864724	457.28038	0.05935761	2.8252241	6.1252967	-2.8241749	0.0663077	-0.286552	0.2014932	1.081992	-151.7382	0.0108322
Henan	2014	18.034422	523.81903	0.05851327	2.8922823	6.2611463	-2.8385018	0.0670582	0.1358495	-0.0143269	1.169698	66.53864	-0.0008443
Henan	2015	21.238429	609.48073	0.06602053	3.0558122	6.4126073	-2.7177895	0.16353	0.1514611	0.1207123	3.204007	85.66171	0.0075073
Henan	2016	22.783391	574.99325	0.06013756	3.1260318	6.3543583	-2.8111207	0.0702196	-0.058249	-0.0933312	1.544962	-34.48748	-0.005883
Henan	2017	25.586224	589.33379	0.06350491	3.2420541	6.3789927	-2.7566381	0.1160223	0.0246344	0.0544826	2.802833	14.34054	0.0033673
Henan	2018	28.14629	557.57191	0.05682022	3.3374155	6.3235915	-2.867863	0.0953614	-0.0554012	-0.1112249	2.560065	-31.76188	-0.0066847
Henan	2019	32.128876	593.56887	0.06143922	3.4697552	6.3861533	-2.7897069	0.1323397	0.0625618	0.0781561	3.982586	35.99696	0.004619
Henan	2020	33.473292	386.67419	0.07850093	3.5107479	5.9575824	-2.5446448	0.0409927	-0.4285708	0.2450621	1.344416	-206.8947	0.0170617
Henan	2021	36.244966	487.4979	0.05682572	3.5903005	6.189286	-2.8677662	0.0795526	0.2317035	-0.3231215	2.771674	100.8237	-0.0216752
Henan	2022	38.535044	426.27876	0.06257864	3.6515681	6.0550935	-2.7713312	0.0612676	-0.1341925	0.096435	2.290078	-61.21914	0.0057529
Hubei	2008	12.638942	357.12542	0.07161863	2.5367827	5.878087	-2.6364001
Hubei	2009	17.108916	418.90757	0.06854262	2.8395997	6.0376503	-2.6802995	0.302817	0.1595632	-0.0438994	4.469974	61.78215	-0.003076
Hubei	2010	19.970147	470.90841	0.21168899	2.9942385	6.1546636	-1.5526371	0.1546388	0.1170133	1.127662	2.861231	52.00084	0.1431464
Hubei	2011	18.767535	578.52026	0.06149336	2.9321285	6.3604736	-2.7888261	-0.06211	0.2058099	-1.236189	-1.202612	107.6118	-0.1501956
Hubei	2012	23.991351	677.49664	0.0602361	3.1776934	6.5184046	-2.8094834	0.2455649	0.157931	-0.0206573	5.223816	98.97639	-0.0012573
Hubei	2013	26.584684	428.25905	0.06370685	3.2803353	6.0597283	-2.7534632	0.1026419	-0.4586763	0.0560202	2.593333	-249.2376	0.0034707
Hubei	2014	28.894085	502.62438	0.05956061	3.3636369	6.2198431	-2.8207608	0.0833016	0.1601149	-0.0672976	2.309401	74.36533	-0.0041462
Hubei	2015	40.281709	571.73	0.05625985	3.6958975	6.3486669	-2.8777741	0.3322606	0.1288237	-0.0570133	11.38762	69.10562	-0.0033008
Hubei	2016	49.347154	617.9139	0.05778575	3.8988801	6.4263491	-2.8510131	0.2029826	0.0776823	0.026761	9.065444	46.1839	0.0015259
Hubei	2017	58.264228	726.01953	0.05781249	4.0649883	6.5875769	-2.8505505	0.1661082	0.1612278	0.0004626	8.917074	108.1056	0.0000267
Hubei	2018	71.210242	727.40493	0.06597154	4.2656367	6.5894833	-2.7185319	0.2006483	0.0019064	0.1320186	12.94601	1.385406	0.008159
Hubei	2019	69.214442	773.88444	0.05093269	4.2372095	6.6514226	-2.9772503	-0.0284271	0.0619392	-0.2587184	-1.995799	46.47951	-0.0150388
Hubei	2020	75.345866	440.72903	0.04973419	4.3220891	6.0884303	-3.0010626	0.0848795	-0.5629923	-0.0238123	6.131423	-333.1554	-0.0011985
Hubei	2021	80.502744	613.87969	0.04724195	4.3882913	6.419799	-3.0524731	0.0662022	0.3313687	-0.0514105	5.156878	173.1507	-0.0024922
Hubei	2022	85.289104	593.03241	0.08597346	4.4460467	6.3852491	-2.4537167	0.0577554	-0.0345499	0.5987564	4.786359	-20.84728	0.0387315
Hunan	2008	8.742163	400.04218	0.04621361	2.1681576	5.99157	-3.074481
Hunan	2009	13.732282	437.77281	0.04804192	2.6197494	6.0817001	-3.0356814	0.4515918	0.0901301	0.0387997	4.990119	37.73063	0.0018283
Hunan	2010	13.110046	531.33189	0.0423108	2.5733788	6.2753868	-3.1627129	-0.0463706	0.1936868	-0.1270315	-0.6222365	93.55908	-0.0057311
Hunan	2011	15.013676	595.06428	0.05007602	2.7089615	6.3886694	-2.994213	0.1355827	0.1132826	0.1684999	1.90363	63.73239	0.0077652
Hunan	2012	19.262215	654.51096	0.04678336	2.9581454	6.4838883	-3.0622276	0.2491839	0.0952189	-0.0680146	4.24854	59.44668	-0.0032927
Hunan	2013	21.924394	471.90545	0.05712684	3.0875999	6.1567787	-2.8624812	0.1294545	-0.3271097	0.1997464	2.662179	-182.6055	0.0103435
Hunan	2014	24.597338	665.75807	0.11453354	3.2026382	6.5009263	-2.1668876	0.1150383	0.3441477	0.6955937	2.672944	193.8526	0.0574067
Hunan	2015	29.29675	779.84127	0.05956882	3.3774766	6.6590904	-2.820623	0.1748384	0.1581641	-0.6537355	4.699412	114.0832	-0.0549647
Hunan	2016	36.513358	974.91008	0.05764958	3.5976782	6.8823452	-2.8533723	0.2202016	0.2232548	-0.0327493	7.216609	195.0688	-0.0019192
Hunan	2017	41.906679	1197.3624	0.06856864	3.7354452	7.0878764	-2.6799201	0.137767	0.2055312	0.1734523	5.39332	222.4523	0.0109191
Hunan	2018	47.202562	1229.1644	0.06575296	3.8544482	7.1140899	-2.7218506	0.119003	0.0262134	-0.0419305	5.295884	31.80196	-0.0028157
Hunan	2019	53.361747	1134.548	0.0807642	3.9770941	7.0339896	-2.5162214	0.122646	-0.0801003	0.2056292	6.159185	-94.61642	0.0150112
Hunan	2020	52.350038	789.09511	0.0991505	3.9579527	6.6708869	-2.3111164	-0.0191415	-0.3631027	0.205105	-1.011709	-345.4529	0.0183863
Hunan	2021	56.088946	808.53235	0.1327375	4.0269388	6.6952207	-2.0193818	0.0689861	0.0243338	0.2917346	3.738908	19.43724	0.033587
Hunan	2022	59.728816	848.45613	0.09911314	4.0898146	6.7434184	-2.3114932	0.0628758	0.0481977	-0.2921115	3.63987	39.92379	-0.0336244
Heilongjiang	2008	14.261176	391.56369	0.04546947	2.6575409	5.9701482	-3.0907142
Heilongjiang	2009	17.264767	461.16464	0.04501983	2.8486679	6.1337551	-3.1006522	0.1911269	0.1636069	-0.0099379	3.003591	69.60095	-0.0004496
Heilongjiang	2010	19.47065	511.88628	0.03774381	2.9689082	6.2381025	-3.2769338	0.1202403	0.1043474	-0.1762817	2.205882	50.72165	-0.007276
Heilongjiang	2011	23.256742	536.70952	0.0495817	3.1465951	6.285457	-3.0041334	0.1776869	0.0473545	0.2728004	3.786093	24.82324	0.0118379
Heilongjiang	2012	25.121106	558.5514	0.04664207	3.2237084	6.3253466	-3.0652524	0.0771133	0.0398896	-0.061119	1.864364	21.84188	-0.0029396
Heilongjiang	2013	26.255319	410.2072	0.04490421	3.2678686	6.0166624	-3.1032237	0.0441602	-0.3086842	-0.0379713	1.134213	-148.3442	-0.0017379
Heilongjiang	2014	34.666574	468.70382	0.04407355	3.5457759	6.1499711	-3.1218955	0.2779073	0.1333087	-0.0186718	8.411255	58.49662	-0.0008307
Heilongjiang	2015	43.241995	516.36279	0.04067795	3.7668121	6.2468096	-3.202069	0.2210362	0.0968385	-0.0801735	8.57542	47.65897	-0.0033956
Heilongjiang	2016	50.673405	553.02183	0.04356196	3.9254012	6.3153975	-3.133571	0.1585891	0.0685879	0.0684981	7.43141	36.65904	0.002884
Heilongjiang	2017	53.185349	607.18629	0.04285045	3.973783	6.4088356	-3.1500391	0.0483817	0.0934382	-0.0164681	2.511944	54.16446	-0.0007115
Heilongjiang	2018	49.790803	637.52828	0.04535699	3.9078303	6.4575986	-3.093191	-0.0659527	0.048763	0.0568481	-3.394546	30.34199	0.0025065
Heilongjiang	2019	59.168049	648.97733	0.0409775	4.0803817	6.4753978	-3.1947322	0.1725514	0.0177991	-0.1015412	9.377247	11.44904	-0.0043795
Heilongjiang	2020	66.245348	419.35342	0.0368052	4.1933653	6.0387141	-3.3021162	0.1129836	-0.4366837	-0.107384	7.077299	-229.6239	-0.0041723
Heilongjiang	2021	71.23168	484.33798	0.0291835	4.2659377	6.182783	-3.5341517	0.0725724	0.1440689	-0.2320354	4.986331	64.98457	-0.0076217
Heilongjiang	2022	76.282716	470.36893	0.02604049	4.3344464	6.1535173	-3.6481025	0.0685087	-0.0292656	-0.1139508	5.051036	-13.96906	-0.003143
Yunnan	2008	17.474136	257.7217	0.05183627	2.8607218	5.5518803	-2.9596652
Yunnan	2009	43.235323	294.00352	0.0494302	3.7666578	5.6835917	-3.0071936	0.905936	0.1317114	-0.0475284	25.76119	36.28182	-0.0024061
Yunnan	2010	18.878966	374.77147	0.04290683	2.9380484	5.9263164	-3.1487242	-0.8286095	0.2427247	-0.1415306	-24.35636	80.76794	-0.0065234
Yunnan	2011	56.470625	477.95606	0.04749767	4.0337206	6.1695188	-3.0470747	1.095672	0.2432024	0.1016495	37.59166	103.1846	0.0045908
Yunnan	2012	28.239257	536.31734	0.06421265	3.3407131	6.284726	-2.745555	-0.6930075	0.1152072	0.3015196	-28.23137	58.36128	0.016715
Yunnan	2013	30.96574	394.43601	0.0629739	3.4328814	5.9774569	-2.7650349	0.0921683	-0.3072691	-0.0194798	2.726483	-141.8813	-0.0012387
Yunnan	2014	37.580486	479.8689	0.0599091	3.6264849	6.1735129	-2.8149268	0.1936035	0.196056	-0.049892	6.614746	85.4329	-0.0030648
Yunnan	2015	41.006005	579.5332	0.05611999	3.7137185	6.3622229	-2.8802631	0.0872336	0.18871	-0.0653363	3.425519	99.6643	-0.0037891
Yunnan	2016	46.766731	593.90609	0.05578734	3.8451721	6.3867212	-2.8862084	0.1314536	0.0244983	-0.0059453	5.760726	14.3729	-0.0003327
Yunnan	2017	51.353718	654.6948	0.04773111	3.9387373	6.4841692	-3.0421718	0.0935653	0.097448	-0.1559634	4.586987	60.78871	-0.0080562
Yunnan	2018	63.721029	611.99853	0.03969147	4.1545146	6.4167299	-3.226619	0.2157773	-0.0674393	-0.1844472	12.36731	-42.69627	-0.0080396
Yunnan	2019	82.47815	610.95006	0.04329077	4.4125334	6.4150152	-3.1398157	0.2580188	-0.0017147	0.0868033	18.75712	-1.048469	0.0035993
Yunnan	2020	74.868064	465.50925	0.04886339	4.3157274	6.143132	-3.0187268	-0.096806	-0.2718832	0.1210889	-7.610086	-145.4408	0.0055726
Yunnan	2021	70.607463	490.65791	0.04223131	4.2571358	6.1957472	-3.1645935	-0.0585916	0.0526152	-0.1458667	-4.260602	25.14866	-0.0066321
Yunnan	2022	74.937191	458.45525	0.04567682	4.3166503	6.1278627	-3.0861644	0.0595145	-0.0678845	0.0784291	4.329729	-32.20266	0.0034455
Inner Mongolia	2008	27.132979	614.4455	0.09704045	3.3007499	6.4207202	-2.3326274
Inner Mongolia	2009	36.954434	649.33514	0.05909129	3.6096857	6.475949	-2.8286717	0.3089357	0.0552287	-0.4960443	9.821456	34.88964	-0.0379492
Inner Mongolia	2010	45.704693	719.42006	0.07159792	3.822201	6.5784454	-2.6366892	0.2125153	0.1024965	0.1919825	8.750258	70.08493	0.0125066
Inner Mongolia	2011	51.697166	837.24907	0.06603141	3.945403	6.7301216	-2.7176248	0.123202	0.1516762	-0.0809356	5.992474	117.829	-0.0055665
Inner Mongolia	2012	65.810471	906.04574	0.06049904	4.186779	6.8090898	-2.8051279	0.241376	0.0789682	-0.0875031	14.11331	68.79667	-0.0055324
Inner Mongolia	2013	70.790631	667.4332	0.06978537	4.2597267	6.5034393	-2.6623308	0.0729477	-0.3056505	0.142797	4.980161	-238.6125	0.0092863
Inner Mongolia	2014	77.449163	720.15235	0.06824993	4.3496218	6.5794628	-2.6845788	0.0898951	0.0760235	-0.022248	6.658532	52.71915	-0.0015354
Inner Mongolia	2015	93.813525	866.59201	0.06699354	4.541309	6.7645683	-2.7031591	0.1916873	0.1851055	-0.0185802	16.36436	146.4397	-0.0012564
Inner Mongolia	2016	106.55665	900.76043	0.0693453	4.6686768	6.8032393	-2.6686569	0.1273677	0.038671	0.0345022	12.74313	34.16842	0.0023518
Inner Mongolia	2017	113.78792	984.74081	0.06603037	4.7343363	6.8923785	-2.7176405	0.0656596	0.0891391	-0.0489837	7.231266	83.98038	-0.0033149
Inner Mongolia	2018	115.01073	786.78179	0.07099624	4.7450255	6.6679509	-2.6451283	0.0106891	-0.2244275	0.0725122	1.222819	-197.959	0.0049659
Inner Mongolia	2019	118.30559	793.28696	0.06388086	4.773271	6.676185	-2.7507355	0.0282456	0.0082341	-0.1056072	3.294855	6.505165	-0.0071154
Inner Mongolia	2020	123.09904	578.00262	0.05656415	4.8129893	6.3595784	-2.8723799	0.0397182	-0.3166066	-0.1216444	4.793453	-215.2843	-0.0073167
Inner Mongolia	2021	131.78458	649.17758	0.05182848	4.8811686	6.4757063	-2.9598155	0.0681794	0.1161279	-0.0874356	8.68554	71.17496	-0.0047357
Inner Mongolia	2022	139.89694	568.31004	0.05299732	4.940906	6.3426671	-2.937514	0.0597373	-0.1330392	0.0223015	8.112353	-80.86755	0.0011688
Sichuan	2008	13.614893	304.85257	0.05434956	2.6111643	5.7198283	-2.9123188
Sichuan	2009	14.446182	368.87373	0.06700022	2.6704302	5.9104544	-2.7030593	0.0592659	0.1906261	0.2092595	0.8312889	64.02116	0.0126507
Sichuan	2010	17.887135	448.02218	0.04700878	2.8840817	6.1048427	-3.0574209	0.2136516	0.1943883	-0.3543616	3.440953	79.14845	-0.0199914
Sichuan	2011	25.518849	510.43092	0.05700014	3.2394174	6.2352553	-2.8647016	0.3553356	0.1304126	0.1927193	7.631714	62.40874	0.0099914
Sichuan	2012	33.998268	605.018	0.06456505	3.5263096	6.4052582	-2.740082	0.2868922	0.1700029	0.1246196	8.479419	94.58708	0.0075649
Sichuan	2013	37.568874	436.83777	0.06411992	3.6261759	6.0795619	-2.7470003	0.0998663	-0.3256963	-0.0069183	3.570606	-168.1802	-0.0004451
Sichuan	2014	42.897899	544.95047	0.05603143	3.7588229	6.3006949	-2.8818425	0.132647	0.221133	-0.1348423	5.329025	108.1127	-0.0080885
Sichuan	2015	48.290386	625.4387	0.05737992	3.8772325	6.4384533	-2.8580608	0.1184096	0.1377584	0.0237817	5.392487	80.48823	0.0013485
Sichuan	2016	48.925585	679.7	0.05657992	3.8903005	6.5216515	-2.8721011	0.013068	0.0831982	-0.0140403	0.6351992	54.2613	-0.0008
Sichuan	2017	49.851611	786.59277	0.04994936	3.9090508	6.6677107	-2.9967455	0.0187503	0.1460592	-0.1246444	0.9260258	106.8928	-0.0066306
Sichuan	2018	51.705564	729.14204	0.04573393	3.9455654	6.5918686	-3.0849147	0.0365146	-0.0758421	-0.0881692	1.853954	-57.45074	-0.0042154
Sichuan	2019	56.546402	703.05698	0.04209455	4.0350616	6.5554379	-3.167837	0.0894962	-0.0364306	-0.0829223	4.840837	-26.08506	-0.0036394
Sichuan	2020	62.167364	521.13348	0.03793914	4.1298302	6.2560062	-3.2717719	0.0947686	-0.2994317	-0.103935	5.620962	-181.9235	-0.0041554
Sichuan	2021	67.238653	545.51697	0.05184915	4.2082483	6.3017339	-2.9594167	0.0784181	0.0457277	0.3123552	5.071289	24.38349	0.01391
Sichuan	2022	71.390395	514.86745	0.03598801	4.2681633	6.2439095	-3.3245695	0.0599151	-0.0578244	-0.3651528	4.151742	-30.64953	-0.0158611
Ningxia	2008	37.600324	366.23754	0.08997241	3.6270127	5.9032821	-2.4082522
Ningxia	2009	39.4576	410.87424	0.26434097	3.6752267	6.0182872	-1.3305155	0.048214	0.115005	1.077737	1.857276	44.6367	0.1743685
Ningxia	2010	38.677725	509.49194	0.08060133	3.6552639	6.233414	-2.5182401	-0.0199628	0.2151269	-1.187725	-0.7798749	98.61771	-0.1837396
Ningxia	2011	54.844136	600.29892	0.10502994	4.0044953	6.3974277	-2.2535098	0.3492314	0.1640137	0.2647303	16.16641	90.80698	0.0244286
Ningxia	2012	67.584219	660.48923	0.070258	4.2133745	6.4929808	-2.6555811	0.2088792	0.0955531	-0.4020713	12.74008	60.19031	-0.0347719
Ningxia	2013	57.135135	531.18859	0.08364238	4.0454193	6.2751171	-2.481205	-0.1679552	-0.2178637	0.1743761	-10.44908	-129.3006	0.0133844
Ningxia	2014	68.836283	569.02743	0.08239595	4.231731	6.3439286	-2.496219	0.1863117	0.0688115	-0.015014	11.70115	37.83884	-0.0012464
Ningxia	2015	85.688596	658.51316	0.07029114	4.4507198	6.4899845	-2.6551096	0.2189888	0.1460559	-0.1588905	16.85231	89.48573	-0.0121048
Ningxia	2016	97.382734	710.5977	0.06550018	4.5786489	6.5661064	-2.7257023	0.1279292	0.0761219	-0.0705927	11.69414	52.08454	-0.004791
Ningxia	2017	90.486525	711.31206	0.07977508	4.5052009	6.5671112	-2.5285441	-0.073448	0.0010048	0.1971582	-6.896209	0.7143589	0.0142749
Ningxia	2018	97.425352	844.3862	0.08254586	4.5790865	6.73861	-2.4944012	0.0738855	0.1714987	0.0341428	6.938828	133.0741	0.0027708
Ningxia	2019	114.67503	864.20377	0.06327357	4.7421023	6.7618086	-2.7602876	0.1630159	0.0231986	-0.2658863	17.24968	19.81757	-0.0192723
Ningxia	2020	130.79889	480.48821	0.05582143	4.873661	6.1748027	-2.8855973	0.1315586	-0.5870059	-0.1253098	16.12386	-383.7155	-0.0074521
Ningxia	2021	129.10345	530.38041	0.06481698	4.860614	6.2735945	-2.7361877	-0.0130469	0.0987918	0.1494096	-1.695442	49.8922	0.0089955
Ningxia	2022	136.54286	485.07788	0.05239067	4.9166385	6.1843095	-2.9490267	0.0560245	-0.089285	-0.212839	7.439409	-45.30253	-0.0124263
Guangxi	2008	10.555855	334.97525	0.0481474	2.3566807	5.8140566	-3.0334882
Guangxi	2009	14.018534	394.46672	0.0556861	2.6403803	5.9775348	-2.8880248	0.2836996	0.1634781	0.1454634	3.462678	59.49147	0.0075387
Guangxi	2010	17.37462	425.24	0.03857887	2.8550105	6.0526537	-3.2550507	0.2146302	0.0751189	-0.3670259	3.356087	30.77328	-0.0171072
Guangxi	2011	17.775081	521.19087	0.04804258	2.8777975	6.2561163	-3.0356676	0.022787	0.2034626	0.2193831	0.4004602	95.95087	0.0094637
Guangxi	2012	24.936515	564.13183	0.0478381	3.2163332	6.335288	-3.0399329	0.3385357	0.0791716	-0.0042654	7.161434	42.94096	-0.0002045
Guangxi	2013	27.819488	357.38842	0.04901622	3.3257368	5.8788232	-3.015604	0.1094036	-0.4564648	0.0243289	2.882974	-206.7434	0.0011781
Guangxi	2014	30.284486	405.00063	0.05121526	3.4106356	6.0038886	-2.9717177	0.0848988	0.1250654	0.0438863	2.464998	47.61221	0.002199
Guangxi	2015	35.79921	478.50798	0.05077856	3.5779258	6.1706729	-2.9802811	0.1672903	0.1667843	-0.0085635	5.514724	73.50735	-0.0004367
Guangxi	2016	41.039119	474.01414	0.04403191	3.7145257	6.1612372	-3.1228407	0.1365999	-0.0094357	-0.1425596	5.239909	-4.493837	-0.0067466
Guangxi	2017	39.729978	489.06888	0.04327097	3.682106	6.1925033	-3.1402732	-0.0324197	0.0312662	-0.0174325	-1.309141	15.05474	-0.0007609
Guangxi	2018	42.295331	570.57283	0.04003472	3.7446767	6.3466408	-3.2180081	0.0625707	0.1541375	-0.0777349	2.565353	81.50395	-0.0032363
Guangxi	2019	50.570052	538.95345	0.03858338	3.9233595	6.2896292	-3.2549336	0.1786829	-0.0570116	-0.0369255	8.274722	-31.61938	-0.0014513
Guangxi	2020	64.212991	381.23604	0.04044459	4.1622055	5.9434187	-3.2078225	0.238846	-0.3462105	0.0471111	13.64294	-157.7174	0.0018612
Guangxi	2021	49.2162	369.06957	0.03299602	3.8962228	5.9109851	-3.4113684	-0.2659827	-0.0324336	-0.203546	-14.99679	-12.16648	-0.0074486
Guangxi	2022	52.164043	340.60888	0.03000391	3.9543934	5.8307348	-3.5064275	0.0581706	-0.0802503	-0.0950591	2.947843	-28.46069	-0.0029921
Xinjiang	2008	21.894416	258.73416	0.06777532	3.0862316	5.5558011	-2.6915571
Xinjiang	2009	28.106068	275.06478	0.06570627	3.3359855	5.6170066	-2.7225609	0.2497539	0.0612055	-0.0310037	6.211652	16.33062	-0.002069
Xinjiang	2010	32.619222	346.06819	0.08394419	3.4849017	5.8466358	-2.477603	0.1489163	0.2296292	0.2449578	4.513155	71.00341	0.0182379
Xinjiang	2011	39.537528	394.95694	0.08470443	3.6772503	5.9787768	-2.4685874	0.1923486	0.1321409	0.0090157	6.918306	48.88875	0.0007602
Xinjiang	2012	55.515313	446.97457	0.08484588	4.0166589	6.1025017	-2.4669188	0.3394086	0.1237249	0.0016685	15.97779	52.01762	0.0001414
Xinjiang	2013	60.697593	378.98477	0.08521462	4.105904	5.937496	-2.4625822	0.0892452	-0.1650057	0.0043366	5.18228	-67.9898	0.0003687
Xinjiang	2014	64.075269	432.34086	0.07698316	4.1600585	6.0692143	-2.5641685	0.0541544	0.1317183	-0.1015863	3.377676	53.35609	-0.0082315
Xinjiang	2015	67.122851	480.72465	0.08533152	4.2065245	6.1752947	-2.4612114	0.0464661	0.1060804	0.1029571	3.047582	48.38379	0.0083484
Xinjiang	2016	68.186985	578.29786	0.07251944	4.2222537	6.3600891	-2.6239007	0.0157292	0.1847944	-0.1626893	1.064134	97.5732	-0.0128121
Xinjiang	2017	68.206452	539.34758	0.06149111	4.2225392	6.2903602	-2.7888627	0.0002854	-0.0697288	-0.164962	0.0194664	-38.95028	-0.0110283
Xinjiang	2018	67.179762	602.10099	0.05804214	4.207372	6.4004252	-2.846586	-0.0151671	0.110065	-0.0577233	-1.02669	62.75341	-0.003449
Xinjiang	2019	75.437671	553.69531	0.05788753	4.3233068	6.3166146	-2.8492533	0.1159347	-0.0838106	-0.0026673	8.257909	-48.40568	-0.0001546
Xinjiang	2020	106.20965	332.73892	0.03925576	4.665415	5.8073582	-3.2376571	0.3421082	-0.5092564	-0.3884038	30.77198	-220.9564	-0.0186318
Xinjiang	2021	104.57435	440.87439	0.04352925	4.6498983	6.08876	-3.1343222	-0.0155167	0.2814018	0.1033349	-1.635299	108.1355	0.0042735
Xinjiang	2022	111.14382	425.84782	0.06238391	4.7108251	6.054082	-2.7744478	0.0609267	-0.034678	0.3598743	6.569468	-15.02658	0.0188547
Gansu	2008	15.443356	316.53975	0.06745072	2.7371788	5.7574488	-2.696358
Gansu	2009	18.413307	350.36998	0.07324022	2.9130736	5.8589897	-2.6140106	0.1758948	0.1015409	0.0823474	2.969952	33.83023	0.0057895
Gansu	2010	21.704297	390.22754	0.05353125	3.0775103	5.96673	-2.9274898	0.1644366	0.1077403	-0.3134792	3.29099	39.85756	-0.019709
Gansu	2011	32.670455	448.69083	0.06732128	3.4864711	6.1063341	-2.6982789	0.4089609	0.1396041	0.2292109	10.96616	58.46329	0.01379
Gansu	2012	35.764314	538.13153	0.06359473	3.5769506	6.288103	-2.7552247	0.0904794	0.1817689	-0.0569458	3.093859	89.4407	-0.0037266
Gansu	2013	38.890422	320.4581	0.07314081	3.660748	5.7697515	-2.6153688	0.0837974	-0.5183515	0.1398559	3.126108	-217.6734	0.0095461
Gansu	2014	43.741604	373.00759	0.07387334	3.7782997	5.9215988	-2.6054033	0.1175517	0.1518472	0.0099655	4.851182	52.54948	0.0007325
Gansu	2015	45.105826	477.6742	0.06745472	3.8090114	6.1689289	-2.6962988	0.0307117	0.2473301	-0.0908955	1.364222	104.6666	-0.0064186
Gansu	2016	56.813492	541.41179	0.07163465	4.0397738	6.2941801	-2.6361763	0.2307624	0.1252512	0.0601225	11.70767	63.73759	0.0041799
Gansu	2017	66.061856	591.88033	0.07072121	4.1905915	6.3833045	-2.6490097	0.1508177	0.0891243	-0.0128334	9.248363	50.46855	-0.0009134
Gansu	2018	71.574553	594.44314	0.07491526	4.2707396	6.3876251	-2.5913977	0.0801481	0.0043206	0.057612	5.512697	2.562808	0.004194
Gansu	2019	81.681945	537.6344	0.06607353	4.402833	6.2871788	-2.7169871	0.1320934	-0.1004463	-0.1255893	10.10739	-56.80875	-0.0088417
Gansu	2020	73.737305	477.11827	0.1011075	4.3005088	6.1677644	-2.291571	-0.1023241	-0.1194144	0.4254161	-7.94464	-60.51612	0.035034
Gansu	2021	73.56747	461.38	0.07382569	4.2982029	6.134222	-2.6060486	-0.0023059	-0.0335424	-0.3144775	-0.1698352	-15.73827	-0.0272818
Gansu	2022	78.065949	398.71489	0.05741422	4.357554	5.9882466	-2.8574633	0.059351	-0.1459754	-0.2514148	4.498479	-62.66511	-0.0164115
Tibet	2008	38.017123	95.571233	0.597784	3.6380367	4.5598719	-0.51452579
Tibet	2009	43.652027	106.58649	0.03041407	3.7762497	4.6689567	-3.4928498	0.1382131	0.1090849	-2.978324	5.634904	11.01525	-0.5673699
Tibet	2010	70.166667	102.916	0.06630128	4.2508734	4.6339131	-2.713546	0.4746237	-0.0350436	0.7793038	26.51464	-3.670486	0.0358872
Tibet	2011	62.262136	96.582848	0.05320014	4.1313535	4.5704012	-2.9336943	-0.1195199	-0.063512	-0.2201482	-7.904531	-6.333152	-0.0131011
Tibet	2012	86.130159	105.86	0.083919	4.4558596	4.6621175	-2.4779033	0.3245062	0.0917163	0.455791	23.86802	9.277152	0.0307189
Tibet	2013	100.83912	72.233438	0.09967153	4.6135263	4.2799031	-2.3058752	0.1576667	-0.3822144	0.172028	14.70896	-33.62656	0.0157525
Tibet	2014	156.38769	120.17538	0.11213535	5.0523381	4.7889522	-2.1880487	0.4388118	0.5090491	0.1178266	55.54858	47.94195	0.0124638
Tibet	2015	175.2	168.31818	0.12140621	5.1659282	5.1258561	-2.1086132	0.11359	0.3369039	0.0794354	18.81231	48.1428	0.0092709
Tibet	2016	214.18824	185.92588	0.1136752	5.3668552	5.2253481	-2.17441	0.200927	0.099492	-0.0657968	38.98824	17.6077	-0.007731
Tibet	2017	240.36963	193.00401	0.10722118	5.4821779	5.262711	-2.2328615	0.1153226	0.0373629	-0.0584515	26.18139	7.078129	-0.006454
Tibet	2018	284.93503	240.75763	0.09652879	5.6522612	5.4837907	-2.337914	0.1700833	0.2210798	-0.1050525	44.5654	47.75362	-0.0106924
Tibet	2019	283.87535	236.45762	0.11398716	5.6485352	5.465769	-2.1716695	-0.003726	-0.0180217	0.1662445	-1.059682	-4.300009	0.0174584
Tibet	2020	308.70492	191.26639	0.1203281	5.7323859	5.2536672	-2.1175331	0.0838506	-0.2121018	0.0541364	24.82957	-45.19122	0.0063409
Tibet	2021	303.84973	275.18689	0.11417548	5.7165333	5.6174504	-2.1700187	-0.0158526	0.3637833	-0.0524856	-4.855191	83.92049	-0.0061526
Tibet	2022	324.46142	270.88462	0.11033581	5.7821666	5.601693	-2.2042267	0.0656334	-0.0157575	-0.034208	20.6117	-4.30227	-0.0038397
Guizhou	2008	10.80089	231.69143	0.02644202	2.3796285	5.4454065	-3.632801
Guizhou	2009	15.059372	318.68191	0.0301853	2.7120005	5.7641934	-3.5004002	0.332372	0.318787	0.1324007	4.258482	86.99047	0.0037433
Guizhou	2010	15.428571	380.32958	0.03706937	2.7362211	5.9410382	-3.2949644	0.0242205	0.1768447	0.2054359	0.3691991	61.64767	0.0068841
Guizhou	2011	21.191218	414.66592	0.03002124	3.0535869	6.0274732	-3.5058501	0.3173658	0.086435	-0.2108857	5.762647	34.33634	-0.0070481
Guizhou	2012	27.007527	469.48598	0.0361863	3.2961156	6.1516384	-3.3190747	0.2425288	0.1241652	0.1867754	5.816309	54.82006	0.0061651
Guizhou	2013	26.67098	365.34493	0.03563619	3.2835761	5.9008419	-3.3343936	-0.0125395	-0.2507965	-0.0153189	-0.336547	-104.141	-0.0005501
Guizhou	2014	28.804188	503.43992	0.03144923	3.3605208	6.2214644	-3.4593807	0.0769447	0.3206224	-0.1249871	2.133208	138.095	-0.004187
Guizhou	2015	32.3452	567.84757	0.03027281	3.4764656	6.341853	-3.4975053	0.1159448	0.1203886	-0.0381245	3.541011	64.40765	-0.0011764
Guizhou	2016	40.215008	596.4769	0.03062277	3.6942403	6.3910405	-3.4860115	0.2177746	0.0491875	0.0114937	7.869808	28.62933	0.00035
Guizhou	2017	50.825138	643.57234	0.03284904	3.9283911	6.4670344	-3.4158327	0.2341508	0.0759939	0.0701789	10.61013	47.09544	0.0022263
Guizhou	2018	46.413134	548.06107	0.02731411	3.8375825	6.3063867	-3.6003519	-0.0908086	-0.1606477	-0.1845192	-4.412004	-95.51127	-0.0055349
Guizhou	2019	48.252339	556.35907	0.02968023	3.8764443	6.3214139	-3.5172742	0.0388618	0.0150272	0.0830776	1.839204	8.298002	0.0023661
Guizhou	2020	64.004925	407.35251	0.02985553	4.15896	6.0096789	-3.5113852	0.2825157	-0.3117349	0.0058891	15.75259	-149.0066	0.0001753
Guizhou	2021	51.169522	500.97183	0.04066585	3.9351441	6.2165499	-3.2023667	-0.2238159	0.2068709	0.3090185	-12.8354	93.61932	0.0108103
Guizhou	2022	54.285661	465.54284	0.03145222	3.9942601	6.1432041	-3.4592856	0.059116	-0.0733458	-0.256919	3.116139	-35.42899	-0.0092136
Chongqing	2008	16.30398	471.10863	0.07998698	2.7914093	6.1550887	-2.5258914
Chongqing	2009	18.0007	534.36048	0.08323462	2.8904106	6.2810707	-2.4860919	0.0990014	0.125982	0.0397995	1.696719	63.25185	0.0032476
Chongqing	2010	26.811092	608.31394	0.08223834	3.2888157	6.4106911	-2.4981337	0.398405	0.1296204	-0.0120417	8.810392	73.95346	-0.0009963
Chongqing	2011	31.861753	708.7538	0.11192523	3.4614063	6.5635082	-2.1899242	0.1725906	0.1528171	0.3082095	5.050661	100.4399	0.0296869
Chongqing	2012	40.582857	731.70975	0.08688328	3.7033457	6.5953839	-2.4431896	0.2419394	0.0318757	-0.2532654	8.721105	22.95594	-0.0250419
Chongqing	2013	40.230488	499.16526	0.0708205	3.6946251	6.2129372	-2.6476067	-0.0087206	-0.3824467	-0.2044171	-0.3523689	-232.5445	-0.0160628
Chongqing	2014	43.80184	599.03907	0.07247027	3.7796758	6.3953268	-2.6245789	0.0850507	0.1823896	0.0230279	3.571352	99.87381	0.0016498
Chongqing	2015	55.285668	686.90583	0.08666573	4.0125137	6.5321972	-2.4456968	0.2328379	0.1368704	0.1788821	11.48383	87.86676	0.0141955
Chongqing	2016	65.861093	724.79132	0.08147366	4.1875479	6.5858838	-2.5074755	0.1750342	0.0536866	-0.0617787	10.57543	37.88549	-0.0051921
Chongqing	2017	65.968511	825.81463	0.08173875	4.1891775	6.7163703	-2.504227	0.0016297	0.1304865	0.0032485	0.1074182	101.0233	0.0002651
Chongqing	2018	67.040152	827.61707	0.08672595	4.2052917	6.7185506	-2.4450021	0.0161142	0.0021802	0.0592249	1.07164	1.802441	0.0049872
Chongqing	2019	75.737767	861.23165	0.08267271	4.3272769	6.7583635	-2.4928657	0.1219852	0.0398129	-0.0478636	8.697615	33.61458	-0.0040532
Chongqing	2020	71.897787	690.01913	0.07742455	4.2752455	6.5367193	-2.5584513	-0.0520314	-0.2216442	-0.0655856	-3.839979	-171.2125	-0.0052482
Chongqing	2021	76.544832	804.61912	0.07057841	4.3378766	6.690369	-2.6510311	0.0626311	0.1536497	-0.0925797	4.647044	114.6	-0.0068461
Chongqing	2022	81.265311	736.61363	0.06787575	4.3977192	6.6020635	-2.6900765	0.0598426	-0.0883055	-0.0390454	4.720479	-68.00549	-0.0027027
Shaanxi	2008	16.136364	449.78093	0.06997412	2.7810753	6.1087606	-2.6596298
Shaanxi	2009	19.44674	541.28218	0.06664911	2.9676794	6.2939407	-2.7083136	0.1866041	0.1851801	-0.0486838	3.310376	91.50125	-0.003325
Shaanxi	2010	23.951004	601.76487	0.05699069	3.1760102	6.3998668	-2.8648674	0.2083308	0.1059261	-0.1565538	4.504264	60.48269	-0.0096584
Shaanxi	2011	31.661886	679.70369	0.06411618	3.4551136	6.521657	-2.7470585	0.2791034	0.1217902	0.1178089	7.710882	77.93882	0.0071255
Shaanxi	2012	40.507526	782.37153	0.06574453	3.7014878	6.6623297	-2.7219788	0.2463742	0.1406728	0.0250797	8.84564	102.6678	0.0016284
Shaanxi	2013	50.416141	489.43517	0.07757912	3.9203114	6.193252	-2.5564569	0.2188236	-0.4690777	0.1655218	9.908615	-292.9364	0.0118346
Shaanxi	2014	50.485759	542.65545	0.07226541	3.9216913	6.2964746	-2.6274097	0.0013799	0.1032226	-0.0709528	0.0696182	53.22028	-0.0053137
Shaanxi	2015	53.345814	620.60161	0.07418631	3.9767955	6.4306893	-2.6011757	0.0551042	0.1342148	0.0262341	2.860055	77.94617	0.0019209
Shaanxi	2016	55.933144	750.64515	0.07270525	4.0241571	6.620933	-2.6213416	0.0473616	0.1902437	-0.020166	2.58733	130.0435	-0.0014811
Shaanxi	2017	53.39498	740.98709	0.07432691	3.9777167	6.6079832	-2.5992822	-0.0464404	-0.0129498	0.0220594	-2.538165	-9.658057	0.0016217
Shaanxi	2018	55.743068	785.16258	0.07472367	4.0207531	6.6658908	-2.5939583	0.0430363	0.0579076	0.0053239	2.348089	44.17549	0.0003968
Shaanxi	2019	62.173682	780.52044	0.07066061	4.1299318	6.6599609	-2.6498671	0.1091787	-0.0059299	-0.0559088	6.430614	-4.642143	-0.0040631
Shaanxi	2020	67.102149	486.84478	0.07355988	4.2062161	6.1879453	-2.6096555	0.0762843	-0.4720156	0.0402116	4.928468	-293.6757	0.0028993
Shaanxi	2021	67.490895	500.49646	0.07471272	4.2119927	6.2156005	-2.594105	0.0057766	0.0276552	0.0155505	0.3887461	13.65168	0.0011528
Shaanxi	2022	71.639095	448.64874	0.05995988	4.2716409	6.1062403	-2.8140796	0.0596482	-0.1093603	-0.2199746	4.148199	-51.84772	-0.0147528
Qinghai	2008	26.66426	288.82419	0.05774865	3.2833241	5.6658182	-2.8516554
Qinghai	2009	45.906643	319.86129	0.07058768	3.8266098	5.7678874	-2.6508997	0.5432857	0.1020693	0.2007557	19.24238	31.0371	0.012839
Qinghai	2010	73.026643	359.54725	0.10054892	4.2908243	5.8848456	-2.2971109	0.4642145	0.1169582	0.3537888	27.12	39.68596	0.0299612
Qinghai	2011	60.059859	439.37042	0.06462577	4.0953417	6.0853428	-2.7391421	-0.1954826	0.2004973	-0.4420312	-12.96678	79.82317	-0.0359232
Qinghai	2012	90.117338	470.67075	0.06651666	4.5011126	6.1541588	-2.7103029	0.4057709	0.068816	0.0288392	30.05748	31.30033	0.0018909
Qinghai	2013	88.737303	429.26585	0.0638469	4.4856804	6.0620764	-2.7512672	-0.0154322	-0.0920824	-0.0409643	-1.380035	-41.4049	-0.0026698
Qinghai	2014	110.73611	622.37674	0.05530314	4.70715	6.4335456	-2.8949255	0.2214696	0.3714692	-0.1436583	21.99881	193.1109	-0.0085438
Qinghai	2015	113.33276	633.14957	0.05279036	4.7303282	6.4507067	-2.9414267	0.0231782	0.0171611	-0.0465012	2.596645	10.77283	-0.0025128
Qinghai	2016	134.82302	685.10619	0.05570942	4.903963	6.5295738	-2.887606	0.1736348	0.0788672	0.0538207	21.49027	51.95662	0.0029191
Qinghai	2017	150.82423	751.43823	0.0487708	5.0161151	6.621989	-3.0206235	0.1121521	0.0924152	-0.1330175	16.00121	66.33204	-0.0069386
Qinghai	2018	142.65417	655.84225	0.06154704	4.9604233	6.4859203	-2.7879535	-0.0556918	-0.1360687	0.23267	-8.170058	-95.59598	0.0127762
Qinghai	2019	213.5339	683.27915	0.0629554	5.3637956	6.5269035	-2.7653288	0.4033723	0.0409832	0.0226247	70.87972	27.4369	0.0014084
Qinghai	2020	193.23946	459.49275	0.07782613	5.2639301	6.1301232	-2.553278	-0.0998654	-0.3967803	0.2120508	-20.29444	-223.7864	0.0148707
Qinghai	2021	167.37037	468.68215	0.12620511	5.1202091	6.1499248	-2.0698468	-0.143721	0.0198017	0.4834312	-25.86909	9.189406	0.048379
Qinghai	2022	177.4486	350.73244	0.06905478	5.178681	5.8600236	-2.6728551	0.0584718	-0.2899012	-0.6030083	10.07823	-117.9497	-0.0571503
