# Supplementary material for: The value co-creation mechanism of Public Cultural Services ecosystem in China based on "public value" theory
Source: PLoS One. 2025 Jan 15;20(1):e0315192. doi: 10.1371/journal.pone.0315192 (PMC11734939; doi:10.1371/journal.pone.0315192)
Supplement: S2 File — (CSV) [file pone.0315192.s002.csv]

region	year	GA	CN	PCS	LNGA	LNCN	LNPCS	dLNGA	dLNCN	dLNPCS	dGA	dCN	dPCS
Shanghai	2008	62.624475	1611.3533	0.19152835	4.1371562	7.3848297	-1.6527194
Shanghai	2009	8.1285068	1833.2027	0.15343198	2.0953772	7.5138198	-1.874498	-2.041779	0.1289902	-0.2217785	-54.49597	221.8494	-0.0380964
Shanghai	2010	80.879722	2067.4095	0.16224964	4.3929631	7.6340516	-1.8186191	2.297586	0.1202318	0.0558788	72.75121	234.2068	0.0088177
Shanghai	2011	102.61333	2295.5774	0.21264274	4.6309678	7.7387397	-1.5481418	0.2380047	0.104688	0.2704773	21.73361	228.168	0.0503931
Shanghai	2012	119.69321	2318.4621	0.20086959	4.7849318	7.7486593	-1.6050994	0.153964	0.0099197	-0.0569576	17.07988	22.88465	-0.0117731
Shanghai	2013	120.31209	1824.075	0.16606942	4.7900891	7.5088283	-1.7953494	0.0051573	-0.2398311	-0.19025	0.618886	-494.3871	-0.0348002
Shanghai	2014	134.82894	2143.5553	0.14436067	4.9040069	7.6702211	-1.9354404	0.1139178	0.1613928	-0.1400911	14.51685	319.4803	-0.0217087
Shanghai	2015	148.70749	2350.0582	0.17140129	5.0019812	7.7621954	-1.7637478	0.0979743	0.0919743	0.1716927	13.87854	206.5029	0.0270406
Shanghai	2016	171.11796	2626.8693	0.16778043	5.1423531	7.873548	-1.7850991	0.1403719	0.1113527	-0.0213513	22.41047	276.8111	-0.0036209
Shanghai	2017	177.95053	2993.6151	0.14357426	5.1815056	8.004237	-1.9409029	0.0391524	0.130689	-0.1558038	6.83257	366.7458	-0.0242062
Shanghai	2018	193.4004	2770.4086	0.1245798	5.2647627	7.9267501	-2.0828088	0.0832571	-0.0774869	-0.141906	15.44988	-223.2065	-0.0189945
Shanghai	2019	253.72027	2887.04	0.13434249	5.5362324	7.967987	-2.0073628	0.2714697	0.0412369	0.075446	60.31987	116.6314	0.0097627
Shanghai	2020	194.40193	1461.7755	0.09448915	5.2699278	7.2874071	-2.3592703	-0.2663046	-0.68058	-0.3519075	-59.31834	-1425.265	-0.0398533
Shanghai	2021	237.08718	1710.455	0.1184516	5.4684279	7.4445147	-2.1332508	0.1985001	0.1571076	0.2260195	42.68525	248.6795	0.0239625
Shanghai	2022	253.21084	1068.9547	0.10229025	5.5342225	6.9744365	-2.2799409	0.0657945	-0.4700782	-0.14669	16.12365	-641.5003	-0.0161613
Beijing	2008	83.647092	1470.1383	0.19703558	4.4266067	7.2931118	-1.6243709
Beijing	2009	74.768817	1614.815	0.16241565	4.3144009	7.3869757	-1.8175965	-0.1122058	0.0938639	-0.1932255	-8.878275	144.6767	-0.0346199
Beijing	2010	82.414373	1743.6476	0.15723746	4.4117599	7.4637345	-1.8499981	0.0973589	0.0767589	-0.0324017	7.645556	128.8326	-0.0051782
Beijing	2011	88.495553	1979.5723	0.16201893	4.4829523	7.5906361	-1.8200421	0.0711925	0.1269016	0.029956	6.08118	235.9247	0.0047815
Beijing	2012	110.07603	2299.4262	0.15352503	4.7011714	7.7404149	-1.8738917	0.218219	0.1497788	-0.0538495	21.58048	319.8539	-0.0084939
Beijing	2013	115.11529	2133.2112	0.12589222	4.7459342	7.6653837	-2.0723291	0.0447628	-0.0750312	-0.1984375	5.039259	-166.215	-0.0276328
Beijing	2014	114.87149	2336.653	0.10535607	4.743814	7.7564748	-2.2504095	-0.0021202	0.0910911	-0.1780804	-0.2438063	203.4418	-0.0205362
Beijing	2015	126.06581	2600.2018	0.12151539	4.8368041	7.8633443	-2.1077144	0.0929901	0.1068695	0.1426952	11.19433	263.5488	0.0161593
Beijing	2016	160.72802	2357.9191	0.13265222	5.0797136	7.7655348	-2.0200244	0.2429095	-0.0978095	0.0876899	34.6622	-242.2827	0.0111368
Beijing	2017	164.98268	2405.0624	0.12054179	5.1058405	7.7853311	-2.1157588	0.0261269	0.0197963	-0.0957343	4.254662	47.14326	-0.0121104
Beijing	2018	158.95073	2203.584	0.13186556	5.0685943	7.6978404	-2.0259724	-0.0372462	-0.0874907	0.0897864	-6.03195	-201.4784	0.0113238
Beijing	2019	216.75571	2288.9781	0.14799727	5.3787709	7.7358607	-1.9105614	0.3101767	0.0380203	0.1154109	57.80498	85.3941	0.0161317
Beijing	2020	211.52535	1227.2723	0.1466947	5.3543449	7.1125494	-1.9194017	-0.0244261	-0.6233114	-0.0088403	-5.230354	-1061.706	-0.0013026
Beijing	2021	200.79306	1377.2401	0.0985807	5.3022748	7.2278369	-2.3168798	-0.0520701	0.1152875	-0.3974781	-10.7323	149.9678	-0.048114
Beijing	2022	213.73042	1153.3267	0.08369863	5.3647155	7.0504058	-2.4805327	0.0624407	-0.177431	-0.1636529	12.93736	-223.9134	-0.0148821
Tianjin	2008	44.884354	763.98435	0.11271017	3.8040893	6.6385473	-2.1829356
Tianjin	2009	48.386808	880.31091	0.09833839	3.8792272	6.7802752	-2.3193408	0.0751379	0.1417278	-0.1364052	3.502454	116.3266	-0.0143718
Tianjin	2010	43.377983	1006.8998	0.186365	3.769952	6.9146314	-1.6800482	-0.1092752	0.1343563	0.6392926	-5.008825	126.5889	0.0880266
Tianjin	2011	55.626398	1180.2468	0.09189443	4.0186579	7.0734789	-2.3871148	0.2487059	0.1588475	-0.7070667	12.24841	173.347	-0.0944706
Tianjin	2012	57.534107	1225.2434	0.08863838	4.0523779	7.1108948	-2.4231903	0.0337201	0.0374159	-0.0360755	1.907709	44.99657	-0.0032561
Tianjin	2013	67.812766	848.65177	0.10364932	4.2167505	6.7436489	-2.266742	0.1643725	-0.3672459	0.1564484	10.27866	-376.5916	0.0150109
Tianjin	2014	85.840448	1006.8941	0.09762041	4.4524903	6.9146257	-2.3266687	0.2357399	0.1709768	-0.0599267	18.02768	158.2424	-0.0060289
Tianjin	2015	106.84086	1127.8451	0.10345998	4.6713405	7.0280641	-2.2685704	0.2188501	0.1134384	0.0580983	21.00041	120.951	0.0058396
Tianjin	2016	109.52737	1184.2184	0.1006561	4.6961745	7.0768382	-2.2960455	0.0248341	0.0487741	-0.0274751	2.686512	56.37326	-0.0028039
Tianjin	2017	132.5234	1350.0688	0.12531417	4.8867593	7.2079108	-2.0769314	0.1905848	0.1310726	0.2191141	22.99603	165.8504	0.0246581
Tianjin	2018	129.60882	1541.5143	0.13166291	4.8645208	7.3405205	-2.0275104	-0.0222384	0.1326097	0.049421	-2.914583	191.4455	0.0063487
Tianjin	2019	123.17834	1604.797	0.12011155	4.8136332	7.3807526	-2.1193344	-0.0508876	0.040232	-0.091824	-6.430482	63.28272	-0.0115514
Tianjin	2020	96.086518	847.29971	0.11605758	4.565249	6.7420545	-2.1536688	-0.2483842	-0.6386981	-0.0343345	-27.09182	-757.4973	-0.004054
Tianjin	2021	98.414421	1107.5871	0.10870302	4.5891873	7.0099392	-2.2191357	0.0239383	0.2678847	-0.0654669	2.327903	260.2874	-0.0073546
Tianjin	2022	105.28292	917.38298	0.10053176	4.6566512	6.821525	-2.2972816	0.0674639	-0.1884141	-0.0781458	6.868504	-190.2041	-0.0081713
Shandong	2008	12.404163	550.58095	0.04392447	2.5180321	6.310974	-3.1252837
Shandong	2009	13.44868	574.10061	0.04511281	2.598881	6.3528047	-3.0985891	0.0808488	0.0418307	0.0266946	1.044517	23.51966	0.0011883
Shandong	2010	14.484355	607.42091	0.03559507	2.6730691	6.409222	-3.3355482	0.0741882	0.0564173	-0.2369591	1.035675	33.3203	-0.0095177
Shandong	2011	18.149095	685.59626	0.04947233	2.8986207	6.5302889	-3.0063418	0.2255515	0.1210669	0.3292064	3.664739	78.17535	0.0138773
Shandong	2012	21.305933	741.84342	0.04621142	3.0589856	6.6091382	-3.0745282	0.1603649	0.0788493	-0.0681865	3.156839	56.24715	-0.0032609
Shandong	2013	25.276934	440.64371	0.05048125	3.2298923	6.0882366	-2.9861534	0.1709067	-0.5209016	0.0883749	3.971001	-301.1997	0.0042698
Shandong	2014	25.850224	556.87402	0.05443911	3.2523193	6.322339	-2.9106725	0.022427	0.2341024	0.0754808	0.5732902	116.2303	0.0039579
Shandong	2015	30.384148	675.23617	0.05417718	3.413921	6.5150625	-2.9154955	0.1616017	0.1927235	-0.004823	4.533923	118.3622	-0.0002619
Shandong	2016	32.184899	755.52993	0.0542839	3.4714974	6.6274194	-2.9135275	0.0575764	0.1123569	0.001968	1.800752	80.29375	0.0001067
Shandong	2017	38.694508	704.17993	0.053463	3.6556977	6.5570339	-2.9287654	0.1842003	-0.0703855	-0.0152379	6.509609	-51.35001	-0.0008209
Shandong	2018	41.983924	769.55868	0.05417414	3.7372868	6.6458172	-2.9155515	0.0815891	0.0887833	0.0132139	3.289416	65.37875	0.0007111
Shandong	2019	44.717	839.16283	0.05644591	3.8003537	6.7324048	-2.8744724	0.063067	0.0865876	0.0410791	2.733076	69.60416	0.0022718
Shandong	2020	49.493458	841.057	0.07294373	3.9018405	6.7346594	-2.6180669	0.1014868	0.0022547	0.2564055	4.776458	1.894166	0.0164978
Shandong	2021	52.129007	995.01703	0.06339091	3.9537215	6.9027599	-2.7584348	0.051881	0.1681004	-0.1403679	2.635549	153.96	-0.0095528
Shandong	2022	55.399136	783.21009	0.07250979	4.014564	6.663401	-2.6240337	0.0608425	-0.2393589	0.1344011	3.27013	-211.8069	0.0091189
Guangdong	2008	20.540989	870.39723	0.1172342	3.0224223	6.7689497	-2.1435816
Guangdong	2009	22.327641	990.03657	0.08441072	3.1058254	6.8977419	-2.4720609	0.0834031	0.1287922	-0.3284793	1.786652	119.6393	-0.0328235
Guangdong	2010	25.853845	1136.6265	0.05833699	3.2524593	7.03582	-2.8415189	0.146634	0.1380781	-0.369458	3.526205	146.59	-0.0260737
Guangdong	2011	31.365656	1279.3629	0.08815426	3.4457135	7.1541175	-2.428667	0.1932542	0.1182975	0.412852	5.511811	142.7364	0.0298173
Guangdong	2012	34.832714	1412.8066	0.07259993	3.550557	7.2533335	-2.6227913	0.1048435	0.099216	-0.1941244	3.467058	133.4437	-0.0155543
Guangdong	2013	37.231056	883.69517	0.06317594	3.6171432	6.7841122	-2.7618318	0.0665862	-0.4692214	-0.1390405	2.398341	-529.1115	-0.009424
Guangdong	2014	39.36461	1028.0844	0.063873	3.6728672	6.9354526	-2.7508585	0.0557239	0.1513404	0.0109733	2.133554	144.3893	0.0006971
Guangdong	2015	46.177171	1161.9382	0.06643988	3.8324855	7.0578447	-2.7114578	0.1596184	0.1223921	0.0394007	6.812561	133.8537	0.0025669
Guangdong	2016	55.17039	1177.8841	0.0634997	4.0104264	7.071475	-2.7567201	0.1779409	0.0136303	-0.0452622	8.993219	15.94597	-0.0029402
Guangdong	2017	67.073058	1236.921	0.06595173	4.2057824	7.1203805	-2.7188321	0.1953561	0.0489055	0.037888	11.90267	59.03685	0.002452
Guangdong	2018	80.554017	1144.2097	0.06542391	4.388928	7.0424695	-2.7268675	0.1831455	-0.077911	-0.0080354	13.48096	-92.71127	-0.0005278
Guangdong	2019	81.944431	1258.091	0.08315739	4.4060413	7.1373507	-2.4870202	0.0171134	0.0948813	0.2398473	1.390414	113.8813	0.0177335
Guangdong	2020	87.709125	809.92627	0.06392727	4.4740259	6.6969432	-2.7500093	0.0679846	-0.4404075	-0.2629891	5.764694	-448.1647	-0.0192301
Guangdong	2021	91.04076	855.44185	0.06258884	4.5113073	6.7516181	-2.7711683	0.0372814	0.0546749	-0.021159	3.331635	45.51558	-0.0013384
Guangdong	2022	96.891537	802.86874	0.05225342	4.5735922	6.6881912	-2.9516499	0.0622849	-0.0634269	-0.1804817	5.850777	-52.57311	-0.0103354
Jiangsu	2008	17.838573	895.44092	0.08642194	2.8813631	6.7973162	-2.4485137
Jiangsu	2009	20.027529	988.25008	0.10001484	2.9971078	6.8959358	-2.3024367	0.1157447	0.0986195	0.146077	2.188956	92.80917	0.0135929
Jiangsu	2010	20.729826	1146.4197	0.08912075	3.0315735	7.0443991	-2.4177631	0.0344658	0.1484633	-0.1153265	0.7022971	158.1696	-0.0108941
Jiangsu	2011	28.436246	1444.7455	0.09461631	3.3476646	7.2756885	-2.3579254	0.3160911	0.2312894	0.0598377	7.70642	298.3258	0.0054956
Jiangsu	2012	36.668966	1676.8355	0.09880871	3.6019308	7.4246637	-2.3145695	0.2542662	0.1489752	0.0433559	8.232719	232.09	0.0041924
Jiangsu	2013	45.053345	1164.5542	0.1142038	3.8078472	7.0600936	-2.1697707	0.2059164	-0.3645701	0.1447988	8.384379	-512.2814	0.0153951
Jiangsu	2014	41.538462	1236.1102	0.1026167	3.7266198	7.1197248	-2.2767546	-0.0812274	0.0596311	-0.1069839	-3.514883	71.55598	-0.0115871
Jiangsu	2015	48.516777	1314.0383	0.09962791	3.8819097	7.1808603	-2.3063129	0.1552899	0.0611356	-0.0295583	6.978315	77.9281	-0.0029888
Jiangsu	2016	56.175158	1367.996	0.09737908	4.0284746	7.2211022	-2.3291438	0.146565	0.0402419	-0.0228309	7.658381	53.95778	-0.0022488
Jiangsu	2017	68.631604	1467.989	0.08901054	4.2287531	7.2916487	-2.4190005	0.2002785	0.0705465	-0.0898566	12.45645	99.99292	-0.0083685
Jiangsu	2018	73.456784	1155.1894	0.07505848	4.2966973	7.0520196	-2.5894877	0.0679441	-0.2396291	-0.1704872	4.825181	-312.7996	-0.0139521
Jiangsu	2019	85.077341	1187.4532	0.0703444	4.4435607	7.0795661	-2.6543521	0.1468635	0.0275465	-0.0648644	11.62056	32.26381	-0.0047141
Jiangsu	2020	101.52224	720.46696	0.11052457	4.6202779	6.5798996	-2.2025174	0.1767171	-0.4996665	0.4518347	16.4449	-466.9862	0.0401802
Jiangsu	2021	102.4749	875.71878	0.09681838	4.6296179	6.775045	-2.3349184	0.00934	0.1951455	-0.132401	0.9526605	155.2518	-0.0137062
Jiangsu	2022	108.70053	817.97205	0.09024591	4.6885967	6.7068282	-2.405217	0.0589788	-0.0682168	-0.0702986	6.225636	-57.74673	-0.0065725
Hebei	2008	7.3607097	379.86554	0.04919876	1.9961564	5.9398174	-3.0118869
Hebei	2009	9.5982371	419.97468	0.04733975	2.2615794	6.0401944	-3.050405	0.2654231	0.1003771	-0.038518	2.237527	40.10914	-0.001859
Hebei	2010	9.7730053	422.64495	0.0398909	2.279624	6.0465325	-3.2216071	0.0180446	0.0063381	-0.1712022	0.1747681	2.670274	-0.0074489
Hebei	2011	12.86615	481.84562	0.04107819	2.5545999	6.1776238	-3.1922779	0.2749758	0.1310913	0.0293292	3.093145	59.20066	0.0011873
Hebei	2012	15.798403	528.07279	0.04954061	2.7599088	6.2692341	-3.0049625	0.205309	0.0916104	0.1873154	2.932252	46.22717	0.0084624
Hebei	2013	17.532245	384.30439	0.05084344	2.8640417	5.9514349	-2.9790041	0.1041329	-0.3177992	0.0259584	1.733842	-143.7684	0.0013028
Hebei	2014	19.63007	459.39426	0.04509687	2.9770626	6.1299088	-3.0989425	0.1130208	0.1784739	-0.1199384	2.097825	75.08987	-0.0057466
Hebei	2015	25.234581	587.16113	0.04553993	3.2282153	6.3752993	-3.0891657	0.2511528	0.2453905	0.0097767	5.604512	127.7669	0.0004431
Hebei	2016	25.074169	596.94729	0.0471339	3.2218382	6.3918288	-3.0547627	-0.0063771	0.0165295	0.034403	-0.1604118	9.786165	0.001594
Hebei	2017	33.99838	659.95873	0.04212721	3.5263129	6.4921773	-3.1670614	0.3044747	0.1003485	-0.1122987	8.924211	63.01143	-0.0050067
Hebei	2018	36.410315	676.79104	0.03799967	3.5948521	6.5173626	-3.2701777	0.0685392	0.0251853	-0.1031163	2.411935	16.83232	-0.0041275
Hebei	2019	40.011414	718.33916	0.04291014	3.6891648	6.5769418	-3.1486472	0.0943126	0.0595792	0.1215305	3.601099	41.54811	0.0049105
Hebei	2020	47.411977	513.53006	0.03611927	3.8588749	6.2413086	-3.3209288	0.1697101	-0.3356332	-0.1722816	7.400564	-204.8091	-0.0067909
Hebei	2021	48.350027	450.97323	0.04553202	3.8784668	6.111408	-3.0893394	0.0195919	-0.1299006	0.2315894	0.9380494	-62.55684	0.0094128
Hebei	2022	51.541494	487.15526	0.04868648	3.9423872	6.1885829	-3.0223539	0.0639204	0.0771749	0.0669855	3.191467	36.18203	0.0031545
Zhejiang	2008	36.291635	902.5142	0.09684886	3.5915873	6.8051844	-2.3346036
Zhejiang	2009	39.935936	999.92955	0.13506806	3.6872766	6.9076848	-2.0019765	0.0956893	0.1025004	0.3326271	3.644302	97.41535	0.0382192
Zhejiang	2010	44.428493	1155.2038	0.12213552	3.793881	7.0520321	-2.102624	0.1066044	0.1443473	-0.1006475	4.492557	155.2743	-0.0129325
Zhejiang	2011	51.812388	1243.1876	0.14550641	3.9476293	7.125434	-1.9275352	0.1537483	0.0734019	0.1750889	7.383895	87.9838	0.0233709
Zhejiang	2012	62.813369	1303.1397	0.13461398	4.1401679	7.1725318	-2.005344	0.1925387	0.0470978	-0.0778088	11.00098	59.95213	-0.0108924
Zhejiang	2013	62.275069	891.36729	0.13263708	4.1315612	6.7927566	-2.0201386	-0.0086068	-0.3797753	-0.0147946	-0.5382994	-411.7725	-0.0019769
Zhejiang	2014	64.375891	943.64204	0.136983	4.1647392	6.8497469	-1.9878985	0.033178	0.0569903	0.0322401	2.100822	52.27475	0.0043459
Zhejiang	2015	81.57477	1118.6474	0.16422672	4.40152	7.0198755	-1.8065073	0.2367808	0.1701286	0.1813911	17.19888	175.0053	0.0272437
Zhejiang	2016	89.676548	1250.4976	0.15948688	4.4962093	7.1312969	-1.8357936	0.0946893	0.1114213	-0.0292863	8.101778	131.8503	-0.0047398
Zhejiang	2017	96.186386	1237.5898	0.15851701	4.5662878	7.120921	-1.8418934	0.0700785	-0.0103758	-0.0060998	6.509838	-12.90784	-0.0009699
Zhejiang	2018	106.60561	1309.6938	0.18119372	4.6691361	7.1775487	-1.7081885	0.1028483	0.0566276	0.1337048	10.41923	72.10404	0.0226767
Zhejiang	2019	125.32643	1434.1655	0.17037826	4.8309218	7.2683384	-1.7697342	0.1617856	0.0907898	-0.0615457	18.72082	124.4717	-0.0108155
Zhejiang	2020	131.46985	903.58776	0.141961	4.8787776	6.8063732	-1.9522029	0.0478558	-0.4619652	-0.1824687	6.14342	-530.5778	-0.0284173
Zhejiang	2021	160.34954	994.30954	0.15646008	5.0773561	6.9020486	-1.8549544	0.1985785	0.0956753	0.0972485	28.87969	90.72179	0.0144991
Zhejiang	2022	169.33321	1007.0568	0.22866764	5.1318684	6.9147873	-1.4754857	0.0545124	0.0127387	0.3794687	8.98367	12.74722	0.0722076
Hainan	2008	26.161593	376.16511	0.03435223	3.2642924	5.9300282	-3.3710883
Hainan	2009	29.659722	393.83064	0.06267508	3.38979	5.975921	-2.7697914	0.1254976	0.0458928	0.601297	3.49813	17.66553	0.0283228
Hainan	2010	31.479862	420.14614	0.05569308	3.449348	6.0406026	-2.8878993	0.0595581	0.0646817	-0.1181079	1.82014	26.31551	-0.006982
Hainan	2011	41.906742	401.98584	0.06692672	3.7354467	5.9964169	-2.704157	0.2860987	-0.0441857	0.1837423	10.42688	-18.1603	0.0112336
Hainan	2012	62.867033	505.52879	0.05169823	4.1410219	6.225605	-2.9623316	0.4055752	0.2291881	-0.2581747	20.96029	103.5429	-0.0152285
Hainan	2013	67.663043	367.1137	0.05972467	4.2145401	5.9056716	-2.8180101	0.0735182	-0.3199334	0.1443216	4.79601	-138.4151	0.0080264
Hainan	2014	64.755342	373.58654	0.04488931	4.1706162	5.9231497	-3.1035556	-0.0439239	0.0174781	-0.2855455	-2.907701	6.472843	-0.0148354
Hainan	2015	60.859259	397.68317	0.04108481	4.108564	5.9856556	-3.1921168	-0.0620522	0.062506	-0.0885612	-3.896083	24.09664	-0.0038045
Hainan	2016	73.358412	429.65674	0.07556634	4.2953572	6.0629866	-2.5827443	0.1867932	0.077331	0.6093724	12.49915	31.97357	0.0344815
Hainan	2017	93.359053	474.80247	0.05657749	4.5364528	6.1628989	-2.8721441	0.2410957	0.0999123	-0.2893997	20.00064	45.14573	-0.0189888
Hainan	2018	72.455193	553.86273	0.07000656	4.2829683	6.3169169	-2.6591663	-0.2534845	0.154018	0.2129778	-20.90386	79.06026	0.0134291
Hainan	2019	84.671357	531.89487	0.10299371	4.4387774	6.2764459	-2.2730874	0.155809	-0.040471	0.3860789	12.21616	-21.96786	0.0329871
Hainan	2020	81.846838	366.96581	0.08941687	4.4048497	5.9052687	-2.4144459	-0.0339277	-0.3711772	-0.1413585	-2.824519	-164.9291	-0.0135768
Hainan	2021	66.109804	419.64412	0.06840711	4.1913171	6.039407	-2.6822786	-0.2135326	0.1341383	-0.2678327	-15.73703	52.67831	-0.0210098
Hainan	2022	69.730072	345.49143	0.04380753	4.2446317	5.8449678	-3.1279495	0.0533146	-0.1944392	-0.445671	3.620268	-74.15269	-0.0245996
Fujian	2008	18.49684	589.83215	0.12004556	2.9175999	6.379838	-2.1198839
Fujian	2009	24.431533	689.38031	0.09635568	3.1958746	6.5357931	-2.339709	0.2782747	0.1559551	-0.219825	5.934693	99.54816	-0.0236899
Fujian	2010	27.580558	872.52128	0.18921286	3.3171111	6.771387	-1.6648827	0.1212365	0.235594	0.6748263	3.149025	183.141	0.0928572
Fujian	2011	28.445825	938.59662	0.14090679	3.3480014	6.8443858	-1.9596566	0.0308903	0.0729988	-0.294774	0.8652667	66.07533	-0.0483061
Fujian	2012	33.080448	1030.1182	0.08940198	3.4989424	6.9374288	-2.4146124	0.150941	0.093043	-0.4549558	4.634623	91.52158	-0.0515048
Fujian	2013	37.322265	674.47995	0.09473959	3.6195901	6.5139419	-2.3566233	0.1206477	-0.4234869	0.0579891	4.241817	-355.6382	0.0053376
Fujian	2014	37.547022	735.88474	0.08368399	3.6255941	6.6010735	-2.4807077	0.006004	0.0871316	-0.1240844	0.2247564	61.40479	-0.0110556
Fujian	2015	47.068775	835.6755	0.07227413	3.8516098	6.7282404	-2.627289	0.2260158	0.1271669	-0.1465814	9.521753	99.79076	-0.0114099
Fujian	2016	53.72759	807.94761	0.07648606	3.9839266	6.6944972	-2.5706467	0.1323168	-0.0337432	0.0566423	6.658814	-27.72789	0.0042119
Fujian	2017	59.758918	776.27132	0.12095655	4.0903184	6.6545021	-2.1123239	0.1063918	-0.0399951	0.4583229	6.031328	-31.67629	0.0444705
Fujian	2018	68.407407	810.66479	0.09551562	4.2254811	6.6978546	-2.3484655	0.1351627	0.0433525	-0.2361416	8.64849	34.39347	-0.0254409
Fujian	2019	73.946338	835.41378	0.07348265	4.3033397	6.7279271	-2.6107059	0.0778586	0.0300725	-0.2622404	5.53893	24.74899	-0.022033
Fujian	2020	80.684451	504.32124	0.06128244	4.3905459	6.2232135	-2.792262	0.0872062	-0.5047137	-0.181556	6.738113	-331.0925	-0.0122002
Fujian	2021	72.929544	666.84961	0.05788618	4.2894938	6.5025645	-2.8492766	-0.1010521	0.2793511	-0.0570147	-7.754907	162.5284	-0.0033963
Fujian	2022	77.432682	686.19391	0.06520681	4.3494089	6.5311603	-2.7301914	0.0599151	0.0285957	0.1190852	4.503138	19.34431	0.0073206
Liaoning	2008	19.275087	440.42046	0.08514853	2.9588134	6.0877299	-2.4633581
Liaoning	2009	23.92352	505.27662	0.14725395	3.1748621	6.225106	-1.9155967	0.2160486	0.1373762	0.5477614	4.648433	64.85616	0.0621054
Liaoning	2010	25.926857	663.81682	0.06212245	3.2552794	6.4980062	-2.7786478	0.0804173	0.2729002	-0.8630511	2.003337	158.5402	-0.0851315
Liaoning	2011	24.949989	746.39484	0.07063589	3.2168734	6.6152547	-2.6502169	-0.038406	0.1172485	0.1284309	-0.9768686	82.57802	0.0085134
Liaoning	2012	33.632686	865.59438	0.12084512	3.5154984	6.7634164	-2.1132456	0.298625	0.1481617	0.5369713	8.682697	119.1995	0.0502092
Liaoning	2013	31.867583	660.93897	0.07189961	3.4615893	6.4936615	-2.6324845	-0.0539091	-0.2697549	-0.5192389	-1.765103	-204.6554	-0.0489455
Liaoning	2014	33.97453	812.78196	0.06558326	3.5256111	6.7004629	-2.7244347	0.0640218	0.2068014	-0.0919502	2.106946	151.843	-0.0063163
Liaoning	2015	38.129322	876.8083	0.06727813	3.6409836	6.7762884	-2.6989201	0.1153725	0.0758255	0.0255146	4.154793	64.02634	0.0016949
Liaoning	2016	44.880055	1013.0602	0.06857941	3.8039935	6.920731	-2.6797629	0.1630099	0.1444426	0.0191572	6.750733	136.252	0.0013013
Liaoning	2017	49.263915	1050.1169	0.06122292	3.8971919	6.9566568	-2.7932337	0.0931984	0.0359258	-0.1134708	4.383859	37.05663	-0.0073565
Liaoning	2018	39.242368	1149.8089	0.06476417	3.669757	7.047351	-2.7370028	-0.2274349	0.0906942	0.0562309	-10.02155	99.69197	0.0035413
Liaoning	2019	48.169278	1112.7445	0.06146025	3.8747214	7.0145848	-2.7893647	0.2049644	-0.0327662	-0.0523619	8.926909	-37.06434	-0.0033039
Liaoning	2020	42.114924	611.98038	0.05580133	3.7404022	6.4167002	-2.8859577	-0.1343193	-0.5978845	-0.096593	-6.054354	-500.7641	-0.0056589
Liaoning	2021	44.543627	812.14682	0.04877751	3.7964691	6.6996811	-3.020486	0.0560669	0.2829809	-0.1345284	2.428704	200.1664	-0.0070238
Liaoning	2022	47.666011	633.37422	0.04416184	3.8642186	6.4510614	-3.1198942	0.0677495	-0.2486197	-0.0994081	3.122384	-178.7726	-0.0046157
